# Supplementary material for: Genes4Epilepsy: An epilepsy gene resource
Source: Epilepsia. 2023 Mar 9;64(5):1368–75. doi: 10.1111/epi.17547 (PMC10952165; doi:10.1111/epi.17547)
Supplement: Supplementary file 1 — Table S1–S3 [file EPI-64-1368-s002.xlsx]

## Sheet: Supp Table 1. Epilepsy genes
Gene	Ensemble_ID	Entrez_ID	OMIM_ID	Inheritance	Phenotype(s)	Panel(s)
AARS1	ENSG00000090861	16	601065	AR	DEE	AusPanelApp, ClinGen, Invitae, BluePrint
ACTL6B	ENSG00000077080	51412	612458	AR	DEE	AusPanelApp, BluePrint
ADAM22	ENSG00000008277	53616	603709	AR	DEE	AusPanelApp, BluePrint
ADARB1	ENSG00000197381	104	601218	AR	DEE	AusPanelApp
ADGRG1	ENSG00000205336	9289	604110	AR	MCD	AusPanelApp, Fulgent
AFG3L2	ENSG00000141385	10939	604581	AR	PME	BluePrint
AIMP1	ENSG00000164022	9255	603605	AR	DEE	AusPanelApp, BluePrint
AKT1	ENSG00000142208	207	164730	AD	DEE, MCD	AusPanelApp
AKT3	ENSG00000117020	10000	611223	AD	MCD	AusPanelApp, Fulgent
ALG13	ENSG00000101901	79868	300776	XL	DEE	AusPanelApp, ClinGen, Fulgent, GeneDx, Invitae, BluePrint
ANKRD11	ENSG00000167522	29123	611192	AD	DEE	AusPanelApp, GeneDx, BluePrint
AP2M1	ENSG00000161203	1173	601024	AD	DEE	AusPanelApp, Invitae, BluePrint
ARFGEF2	ENSG00000124198	10564	605371	AR	MCD	AusPanelApp, Fulgent
ARHGEF9	ENSG00000131089	23229	300429	XL	Focal, DEE	AusPanelApp, Fulgent, GeneDx, Invitae, BluePrint
ARID1B	ENSG00000049618	57492	614556	AD	DEE, MCD	AusPanelApp, BluePrint
ARV1	ENSG00000173409	64801	611647	AR	DEE	AusPanelApp, BluePrint
ARX	ENSG00000004848	170302	300382	XL	DEE, MCD	AusPanelApp, ClinGen, Fulgent, GeneDx, Invitae, BluePrint
ASAH1	ENSG00000104763	427	613468	AR	PME	AusPanelApp, Fulgent, Invitae, BluePrint
ATN1	ENSG00000111676	1822	607462	AD	DEE, PME	AusPanelApp
ATP13A2	ENSG00000159363	23400	610513	AR	PME	Fulgent, BluePrint
ATP1A2	ENSG00000018625	477	182340	AD	DEE, MCD	AusPanelApp, ClinGen, Fulgent, GeneDx, Invitae, BluePrint
ATP1A3	ENSG00000105409	478	182350	AD	DEE, MCD	AusPanelApp, GeneDx, Invitae, BluePrint
ATP6AP2	ENSG00000182220	10159	300556	XL	DEE	AusPanelApp, Fulgent, GeneDx, Invitae
ATP6V0A1	ENSG00000033627	535	192130	AD/AR	DEE, PME	AusPanelApp
ATP6V1A	ENSG00000114573	523	607027	AD	DEE	AusPanelApp, BluePrint
ATP6V1B2	ENSG00000147416	526	606939	AD	DEE	AusPanelApp
BCL11A	ENSG00000119866	53335	606557	AD	DEE	NA
BRAT1	ENSG00000106009	221927	614506	AR	DEE	AusPanelApp, Fulgent, GeneDx, Invitae, BluePrint
CACNA1A	ENSG00000141837	773	601011	AD	GGE, DEE, PME	AusPanelApp, Fulgent, GeneDx, Invitae, BluePrint
CACNA1E	ENSG00000198216	777	601013	AD	DEE	AusPanelApp, GeneDx, Invitae, BluePrint
CACNA1G	ENSG00000006283	8913	604065	AD	DEE	AusPanelApp, GeneDx, BluePrint
CACNA2D1	ENSG00000153956	781	114204	AR	DEE	AusPanelApp
CACNA2D2	ENSG00000007402	9254	607082	AR	DEE, PME	AusPanelApp, Fulgent, Invitae, BluePrint
CCM2	ENSG00000136280	83605	607929	AD	MCD	NA
CDK19	ENSG00000155111	23097	614720	AD	DEE	AusPanelApp
CDKL5	ENSG00000008086	6792	300203	XL	DEE	AusPanelApp, Fulgent, GeneDx, Invitae, BluePrint
CELF2	ENSG00000048740	10659	602538	AD	DEE	AusPanelApp
CEP85L	ENSG00000111860	387119	NA	AD	DEE, MCD	AusPanelApp
CERS1	ENSG00000223802	10715	606919	AR	PME	AusPanelApp, BluePrint
CHD2	ENSG00000173575	1106	602119	AD	GGE, DEE, PME	AusPanelApp, ClinGen, Fulgent, GeneDx, Invitae, BluePrint
CHD4	ENSG00000111642	1108	603277	AD	GGE, DEE	AusPanelApp
CHD5	ENSG00000116254	26038	610771	AD	DEE, MCD	AusPanelApp
CHRNA2	ENSG00000120903	1135	118502	AD	Focal	AusPanelApp, ClinGen, Fulgent, GeneDx, Invitae, BluePrint
CHRNA4	ENSG00000101204	1137	118504	AD	Focal	AusPanelApp, ClinGen, Fulgent, GeneDx, Invitae, BluePrint
CHRNB2	ENSG00000160716	1141	118507	AD	Focal	AusPanelApp, Fulgent, GeneDx, Invitae, BluePrint
CLCN4	ENSG00000073464	1183	302910	XL	DEE	AusPanelApp, Fulgent, GeneDx, Invitae, BluePrint
CLN3	ENSG00000261832	1201	607042	AR	PME	AusPanelApp, Fulgent, GeneDx, Invitae, BluePrint
CLN5	ENSG00000102805	1203	608102	AR	PME	AusPanelApp, ClinGen, Fulgent, GeneDx, Invitae, BluePrint
CLN6	ENSG00000128973	54982	606725	AR	PME	AusPanelApp, ClinGen, Fulgent, GeneDx, Invitae, BluePrint
CLN8	ENSG00000182372	2055	607837	AR	PME	AusPanelApp, ClinGen, Fulgent, GeneDx, Invitae, BluePrint
CNKSR2	ENSG00000149970	22866	300724	XL	Focal, DEE	AusPanelApp, BluePrint
CNNM2	ENSG00000148842	54805	607803	AD/AR	DEE	AusPanelApp
CNPY3	ENSG00000137161	10695	610774	AR	DEE	AusPanelApp, BluePrint
CNTNAP2	ENSG00000174469	26047	604569	AR	DEE	AusPanelApp, ClinGen, Fulgent, GeneDx, Invitae, BluePrint
COL4A1	ENSG00000187498	1282	120130	AD	MCD	AusPanelApp, Fulgent, BluePrint
COL4A2	ENSG00000134871	1284	120090	AD	MCD	AusPanelApp, BluePrint
CPLX1	ENSG00000168993	10815	605032	AR	DEE	AusPanelApp, BluePrint
CRADD	ENSG00000169372	8738	603454	AR	DEE, MCD	NA
CSNK1E	ENSG00000213923	1454	600863	AD	DEE	NA
CSTB	ENSG00000160213	1476	601145	AR	PME	AusPanelApp, ClinGen, Fulgent, GeneDx, Invitae, BluePrint
CTSD	ENSG00000117984	1509	116840	AR	PME	AusPanelApp, ClinGen, Fulgent, GeneDx, Invitae, BluePrint
CTSF	ENSG00000174080	8722	603539	AR	PME	ClinGen, Fulgent, GeneDx, BluePrint
CUL3	ENSG00000036257	8452	603136	AD	DEE	NA
CUX2	ENSG00000111249	23316	610648	AD	GGE, DEE	AusPanelApp, BluePrint
CYFIP2	ENSG00000055163	26999	606323	AD	DEE	AusPanelApp, Fulgent, Invitae, BluePrint
DCX	ENSG00000077279	1641	300121	XL	DEE, MCD	AusPanelApp, Fulgent, GeneDx, BluePrint
DEPDC5	ENSG00000100150	9681	614191	AD	Focal, DEE, MCD	AusPanelApp, ClinGen, Fulgent, GeneDx, Invitae, BluePrint
DHDDS	ENSG00000117682	79947	608172	AD	DEE, PME	AusPanelApp, Invitae, BluePrint
DMXL2	ENSG00000104093	23312	612186	AR	DEE	AusPanelApp, Invitae, BluePrint
DNAJC5	ENSG00000101152	80331	611203	AD	PME	AusPanelApp, ClinGen, Fulgent, GeneDx, Invitae, BluePrint
DNM1	ENSG00000106976	1759	602377	AD	DEE	AusPanelApp, ClinGen, Fulgent, GeneDx, Invitae, BluePrint
DNM1L	ENSG00000087470	10059	603850	AD	DEE	AusPanelApp, Invitae, BluePrint
DOCK7	ENSG00000116641	85440	615730	AR	DEE	AusPanelApp, ClinGen, Fulgent, GeneDx, Invitae, BluePrint
DYNC1H1	ENSG00000197102	1778	600112	AD	DEE, MCD	AusPanelApp, Fulgent, Invitae, BluePrint
DYRK1A	ENSG00000157540	1859	600855	AD	DEE	AusPanelApp, Fulgent, GeneDx, Invitae, BluePrint
EEF1A2	ENSG00000101210	1917	602959	AD	DEE	AusPanelApp, ClinGen, Fulgent, GeneDx, Invitae, BluePrint
EML1	ENSG00000066629	2009	602033	AR	MCD	AusPanelApp, BluePrint
EPM2A	ENSG00000112425	7957	607566	AR	PME	AusPanelApp, ClinGen, Fulgent, GeneDx, Invitae, BluePrint
FBXO28	ENSG00000143756	23219	609100	AD	DEE, PME	AusPanelApp
FGF12	ENSG00000114279	2257	601513	AD	DEE	AusPanelApp, GeneDx, Invitae, BluePrint
FGF13	ENSG00000129682	2258	300070	XL	DEE	AusPanelApp
FH	ENSG00000091483	2271	136850	AR	MCD	AusPanelApp, Fulgent, BluePrint
FLNA	ENSG00000196924	2316	300017	XL	MCD	AusPanelApp, Fulgent, GeneDx, Invitae, BluePrint
FOLR1	ENSG00000110195	2348	136430	AR	DEE	AusPanelApp, Fulgent, GeneDx, Invitae, BluePrint
FOXG1	ENSG00000176165	2290	164874	AD	DEE	AusPanelApp, Fulgent, GeneDx, Invitae, BluePrint
FRRS1L	ENSG00000260230	23732	604574	AR	DEE	AusPanelApp, GeneDx, Invitae, BluePrint
FZR1	ENSG00000105325	51343	603619	AD	DEE	AusPanelApp
GABBR2	ENSG00000136928	9568	607340	AD	DEE	AusPanelApp, GeneDx, Invitae, BluePrint
GABRA1	ENSG00000022355	2554	137160	AD	GGE, DEE	AusPanelApp, ClinGen, Fulgent, GeneDx, Invitae, BluePrint
GABRA2	ENSG00000151834	2555	137140	AD	DEE	AusPanelApp, Invitae
GABRA3	ENSG00000011677	2556	305660	XL	DEE	NA
GABRA4	ENSG00000109158	2557	137141	AD	DEE	NA
GABRA5	ENSG00000186297	2558	137142	AD	GGE, DEE	AusPanelApp
GABRB1	ENSG00000163288	2560	137190	AD	DEE	AusPanelApp, Invitae, BluePrint
GABRB2	ENSG00000145864	2561	600232	AD	GGE, DEE	AusPanelApp, Fulgent, GeneDx, Invitae, BluePrint
GABRB3	ENSG00000166206	2562	137192	AD	DEE	AusPanelApp, ClinGen, Fulgent, GeneDx, Invitae, BluePrint
GABRD	ENSG00000187730	2563	137163	AD	GGE, DEE	AusPanelApp, Fulgent
GABRG2	ENSG00000113327	2566	137164	AD	GGE, DEE	AusPanelApp, ClinGen, Fulgent, GeneDx, Invitae, BluePrint
GAD1	ENSG00000128683	2571	605363	AR	DEE	AusPanelApp
GBA	ENSG00000177628	2629	606463	AR	DEE, PME	AusPanelApp
GLI3	ENSG00000106571	2737	165240	AD	DEE, MCD	Fulgent
GNAI1	ENSG00000127955	2770	139310	AD	DEE	AusPanelApp
GNAO1	ENSG00000087258	2775	139311	AD	DEE	AusPanelApp, ClinGen, Fulgent, GeneDx, Invitae, BluePrint
GNB1	ENSG00000078369	2782	139380	AD	DEE	AusPanelApp, Invitae, BluePrint
GOSR2	ENSG00000108433	9570	604027	AR	PME	AusPanelApp, Fulgent, GeneDx, Invitae, BluePrint
GPSM2	ENSG00000121957	29899	609245	AR	MCD	NA
GRIA2	ENSG00000120251	2891	138247	AD	DEE	AusPanelApp
GRIA3	ENSG00000125675	2892	305915	XL	DEE	AusPanelApp, Fulgent, Invitae, BluePrint
GRIA4	ENSG00000152578	2893	138246	AD	DEE	AusPanelApp, BluePrint
GRIN1	ENSG00000176884	2902	138249	AD	DEE, MCD	AusPanelApp, ClinGen, Fulgent, GeneDx, Invitae, BluePrint
GRIN2A	ENSG00000183454	2903	138253	AD	Focal, DEE, MCD	AusPanelApp, ClinGen, Fulgent, GeneDx, Invitae, BluePrint
GRIN2B	ENSG00000273079	2904	138252	AD	DEE, MCD	AusPanelApp, ClinGen, Fulgent, GeneDx, Invitae, BluePrint
GRIN2D	ENSG00000105464	2906	602717	AD	DEE	AusPanelApp, ClinGen, Invitae, BluePrint
GRN	ENSG00000030582	2896	138945	AR	PME	AusPanelApp, Fulgent, BluePrint
HCN1	ENSG00000164588	348980	602780	AD	GGE, DEE	AusPanelApp, Fulgent, GeneDx, Invitae, BluePrint
HCN2	ENSG00000099822	610	602781	AD	GGE	AusPanelApp, BluePrint
HECW2	ENSG00000138411	57520	617245	AD	DEE	AusPanelApp, Fulgent, BluePrint
HNRNPU	ENSG00000153187	3192	602869	AD	DEE	AusPanelApp, Fulgent, GeneDx, Invitae, BluePrint
IQSEC2	ENSG00000124313	23096	300522	XL	DEE	AusPanelApp, Fulgent, GeneDx, Invitae, BluePrint
IRF2BPL	ENSG00000119669	64207	611720	AD	DEE	AusPanelApp, Fulgent, BluePrint
ITPA	ENSG00000125877	3704	147520	AR	DEE	AusPanelApp, Invitae, BluePrint
JMJD1C	ENSG00000171988	221037	604503	AD	DEE	NA
KANSL1	ENSG00000120071	284058	612452	AD	DEE	Fulgent, GeneDx, Invitae
KARS1	ENSG00000065427	3735	601421	AR	DEE	NA
KCNA1	ENSG00000111262	3736	176260	AD	DEE	AusPanelApp, Fulgent, Invitae, BluePrint
KCNA2	ENSG00000177301	3737	176262	AD	GGE, Focal, DEE, PME	AusPanelApp, ClinGen, Fulgent, GeneDx, Invitae, BluePrint
KCNB1	ENSG00000158445	3745	600397	AD	DEE	AusPanelApp, ClinGen, Fulgent, GeneDx, Invitae, BluePrint
KCNC1	ENSG00000129159	3746	176258	AD	DEE, PME	AusPanelApp, Fulgent, GeneDx, Invitae, BluePrint
KCNC2	ENSG00000166006	3747	176256	AD	GGE, DEE	AusPanelApp, Fulgent
KCNH1	ENSG00000143473	3756	603305	AD	DEE	AusPanelApp, GeneDx, Invitae, BluePrint
KCNJ10	ENSG00000177807	3766	602208	AR	DEE	AusPanelApp, Fulgent, GeneDx, Invitae, BluePrint
KCNMA1	ENSG00000156113	3778	600150	AR	DEE	AusPanelApp, ClinGen, Fulgent, GeneDx, Invitae, BluePrint
KCNQ2	ENSG00000075043	3785	602235	AD	Focal, DEE	AusPanelApp, Fulgent, GeneDx, Invitae, BluePrint
KCNQ3	ENSG00000184156	3786	602232	AD	Focal, DEE	AusPanelApp, Fulgent, GeneDx, Invitae, BluePrint
KCNQ5	ENSG00000185760	56479	607357	AD	DEE	AusPanelApp, Invitae, BluePrint
KCNT1	ENSG00000107147	57582	608167	AD	Focal, DEE	AusPanelApp, ClinGen, Fulgent, GeneDx, Invitae, BluePrint
KCNT2	ENSG00000162687	343450	610044	AD	DEE	AusPanelApp, BluePrint
KCTD7	ENSG00000243335	154881	611725	AR	PME	AusPanelApp, ClinGen, Fulgent, GeneDx, Invitae, BluePrint
KIF5A	ENSG00000155980	3798	602821	AD	DEE	AusPanelApp, Invitae, BluePrint
KRIT1	ENSG00000001631	889	604214	AD	MCD	NA
LAMC3	ENSG00000050555	10319	604349	AR	DEE, MCD	AusPanelApp, Invitae
LGI1	ENSG00000108231	9211	604619	AD	Focal	AusPanelApp, ClinGen, Fulgent, GeneDx, Invitae, BluePrint
LMNB2	ENSG00000176619	84823	150341	AR	PME	BluePrint
MACF1	ENSG00000127603	23499	608271	AD	DEE, MCD	AusPanelApp, BluePrint
MAP1B	ENSG00000131711	4131	157129	AD	MCD	AusPanelApp
MARCHF6	ENSG00000145495	10299	613297	AD	PME	NA
MAST3	ENSG00000099308	23031	612258	AD	DEE, MCD	AusPanelApp
MBD5	ENSG00000204406	55777	611472	AD	DEE	AusPanelApp, Fulgent, GeneDx, Invitae, BluePrint
MECP2	ENSG00000169057	4204	300005	XL	DEE	AusPanelApp, Fulgent, GeneDx, Invitae, BluePrint
MEF2C	ENSG00000081189	4208	600662	AD	DEE	AusPanelApp, Fulgent, GeneDx, Invitae, BluePrint
MFSD8	ENSG00000164073	256471	611124	AR	PME	AusPanelApp, ClinGen, Fulgent, GeneDx, Invitae, BluePrint
MTOR	ENSG00000198793	2475	601231	AD	DEE, MCD	AusPanelApp, Fulgent, Invitae, BluePrint
NACC1	ENSG00000160877	112939	610672	AD	DEE	AusPanelApp, Invitae, BluePrint
NAPB	ENSG00000125814	63908	611270	AR	DEE	NA
NARS1	ENSG00000134440	4677	108410	AD/AR	DEE	AusPanelApp
NECAP1	ENSG00000089818	25977	611623	AR	DEE	Invitae, BluePrint
NEDD4L	ENSG00000049759	23327	606384	AD	MCD	AusPanelApp, Fulgent, Invitae
NEU1	ENSG00000204386	4758	608272	AR	PME	AusPanelApp, Fulgent, BluePrint
NEXMIF	ENSG00000050030	340533	300524	XL	DEE	AusPanelApp, Fulgent, GeneDx, Invitae
NHLRC1	ENSG00000187566	378884	608072	AR	PME	AusPanelApp, ClinGen, Fulgent, GeneDx, Invitae, BluePrint
NPRL2	ENSG00000114388	10641	607072	AD	Focal, MCD	AusPanelApp, Fulgent, BluePrint
NPRL3	ENSG00000103148	8131	600928	AD	Focal, MCD	AusPanelApp, Fulgent, GeneDx, Invitae, BluePrint
NSF	ENSG00000073969	4905	601633	AD	DEE	NA
NTRK2	ENSG00000148053	4915	600456	AD	DEE	AusPanelApp, Invitae, BluePrint
NUS1	ENSG00000153989	116150	610463	AD	DEE, PME	AusPanelApp, Invitae, BluePrint
PACS2	ENSG00000179364	23241	610423	AD	DEE	AusPanelApp, Invitae, BluePrint
PAFAH1B1	ENSG00000007168	5048	601545	AD	MCD	AusPanelApp, Fulgent, GeneDx, Invitae, BluePrint
PCDH19	ENSG00000165194	57526	300460	XL	Focal, DEE	AusPanelApp, ClinGen, Fulgent, GeneDx, Invitae, BluePrint
PDCD10	ENSG00000114209	11235	609118	AD	MCD	NA
PHACTR1	ENSG00000112137	221692	608723	AD	DEE	AusPanelApp, BluePrint
PIGA	ENSG00000165195	5277	311770	XL	DEE	AusPanelApp, ClinGen, Fulgent, GeneDx, Invitae, BluePrint
PIK3C2B	ENSG00000133056	5287	602838	AD	Focal, MCD	NA
PIK3CA	ENSG00000121879	5290	171834	AD	MCD	AusPanelApp
PIK3R2	ENSG00000105647	5296	603157	AD	MCD	AusPanelApp
PLCB1	ENSG00000182621	23236	607120	AR	DEE	AusPanelApp, ClinGen, Fulgent, GeneDx, Invitae, BluePrint
PNKP	ENSG00000039650	11284	605610	AR	DEE	AusPanelApp, ClinGen, Fulgent, GeneDx, Invitae, BluePrint
POLG	ENSG00000140521	5428	174763	AR	DEE, PME	AusPanelApp, Fulgent, GeneDx, Invitae, BluePrint
PPFIBP1	ENSG00000110841	8496	603141	AR	DEE	AusPanelApp
PPP3CA	ENSG00000138814	5530	114105	AD	DEE	AusPanelApp, Fulgent, Invitae, BluePrint
PPT1	ENSG00000131238	5538	600722	AR	PME	AusPanelApp, Fulgent, GeneDx, Invitae, BluePrint
PRIMA1	ENSG00000175785	145270	613851	AR	Focal	Invitae, BluePrint
PRRT2	ENSG00000167371	112476	614386	AD/AR	Focal, DEE	AusPanelApp, ClinGen, Fulgent, GeneDx, Invitae, BluePrint
PTEN	ENSG00000171862	5728	601728	AD	MCD	AusPanelApp, Invitae
PURA	ENSG00000185129	5813	600473	AD	DEE	AusPanelApp, ClinGen, Fulgent, GeneDx, Invitae, BluePrint
QARS1	ENSG00000172053	5859	603727	AR	DEE	AusPanelApp, Fulgent, GeneDx, Invitae, BluePrint
RAPGEF2	ENSG00000109756	9693	609530	AD	PME	NA
RARS2	ENSG00000146282	57038	611524	AR	DEE, PME	AusPanelApp, Fulgent
RELN	ENSG00000189056	5649	600514	AD/AR	Focal, MCD	AusPanelApp, Fulgent, Invitae, BluePrint
RHOBTB2	ENSG00000008853	23221	607352	AD	DEE	AusPanelApp, Invitae, BluePrint
RORB	ENSG00000198963	6096	601972	AD	GGE, DEE	AusPanelApp, Invitae, BluePrint
RYR3	ENSG00000198838	6263	180903	AD	DEE	ClinGen, Fulgent
SAMD12	ENSG00000177570	401474	NA	AD	PME	NA
SCARB2	ENSG00000138760	950	602257	AR	PME	AusPanelApp, ClinGen, Fulgent, GeneDx, Invitae, BluePrint
SCN10A	ENSG00000185313	6336	604427	AR	DEE	Fulgent
SCN1A	ENSG00000144285	6323	182389	AD	GGE, Focal, DEE	AusPanelApp, ClinGen, Fulgent, GeneDx, Invitae, BluePrint
SCN1B	ENSG00000105711	6324	600235	AD/AR	GGE, Focal, DEE	AusPanelApp, ClinGen, Fulgent, GeneDx, Invitae, BluePrint
SCN2A	ENSG00000136531	6326	182390	AD	GGE, Focal, DEE	AusPanelApp, ClinGen, Fulgent, GeneDx, Invitae, BluePrint
SCN3A	ENSG00000153253	6328	182391	AD	DEE, MCD	AusPanelApp, ClinGen, Fulgent, Invitae, BluePrint
SCN8A	ENSG00000196876	6334	600702	AD	Focal, DEE, PME	AusPanelApp, ClinGen, Fulgent, GeneDx, Invitae, BluePrint
SEMA6B	ENSG00000167680	10501	608873	AD	DEE, PME	AusPanelApp
SETBP1	ENSG00000152217	26040	611060	AD	DEE	AusPanelApp, Fulgent, Invitae, BluePrint
SIK1	ENSG00000142178	150094	605705	AD	DEE	AusPanelApp, ClinGen, Fulgent, Invitae, BluePrint
SLC12A5	ENSG00000124140	57468	606726	AR	DEE	AusPanelApp, Fulgent, Invitae, BluePrint
SLC13A5	ENSG00000141485	284111	608305	AR	DEE	AusPanelApp, Fulgent, GeneDx, Invitae, BluePrint
SLC1A2	ENSG00000110436	6506	600300	AD/AR	DEE	AusPanelApp, Invitae, BluePrint
SLC25A22	ENSG00000177542	79751	609302	AR	DEE	AusPanelApp, ClinGen, Fulgent, GeneDx, Invitae, BluePrint
SLC2A1	ENSG00000117394	6513	138140	AD	GGE, Focal, DEE	AusPanelApp, Fulgent, GeneDx, Invitae, BluePrint
SLC32A1	ENSG00000101438	140679	616440	AD	GGE, Focal, DEE	AusPanelApp
SLC35A3	ENSG00000117620	23443	605632	AR	DEE	NA
SLC38A3	ENSG00000188338	10991	604437	AR	DEE	AusPanelApp
SLC45A1	ENSG00000162426	50651	605763	AR	DEE	NA
SLC6A1	ENSG00000157103	6529	137165	AD	GGE, Focal, DEE	AusPanelApp, Fulgent, GeneDx, Invitae, BluePrint
SLC7A6OS	ENSG00000103061	84138	NA	AR	PME	NA
SLC9A6	ENSG00000198689	10479	300231	XL	DEE	AusPanelApp, Fulgent, GeneDx, Invitae, BluePrint
SMC1A	ENSG00000072501	8243	300040	XL	DEE	AusPanelApp, Fulgent, GeneDx, Invitae, BluePrint
SNAP25	ENSG00000132639	6616	600322	AD	DEE	AusPanelApp, Fulgent, GeneDx, Invitae, BluePrint
SNX27	ENSG00000143376	81609	611541	AR	DEE	AusPanelApp, Invitae
SPATA5	ENSG00000145375	166378	613940	AR	DEE	AusPanelApp, GeneDx, Invitae, BluePrint
SPTAN1	ENSG00000197694	6709	182810	AD	DEE	AusPanelApp, ClinGen, Fulgent, GeneDx, Invitae, BluePrint
STARD7	ENSG00000084090	56910	616712	AD	PME	AusPanelApp
STX1B	ENSG00000099365	112755	601485	AD	GGE, Focal, DEE	AusPanelApp, Fulgent, GeneDx, Invitae, BluePrint
STXBP1	ENSG00000136854	6812	602926	AD	DEE	AusPanelApp, ClinGen, Fulgent, GeneDx, Invitae, BluePrint
SYN1	ENSG00000008056	6853	313440	XL	Focal, DEE	AusPanelApp, Fulgent, Invitae, BluePrint
SYNGAP1	ENSG00000197283	8831	603384	AD	DEE	AusPanelApp, ClinGen, Fulgent, GeneDx, Invitae, BluePrint
SZT2	ENSG00000198198	23334	615463	AR	DEE	AusPanelApp, ClinGen, Fulgent, GeneDx, Invitae, BluePrint
TBC1D24	ENSG00000162065	57465	613577	AR	Focal, DEE, PME	AusPanelApp, Fulgent, GeneDx, Invitae, BluePrint
TBL1XR1	ENSG00000177565	79718	608628	AD	DEE	AusPanelApp, Fulgent, GeneDx, Invitae, BluePrint
TCF4	ENSG00000196628	6925	602272	AD	DEE	AusPanelApp, Fulgent, GeneDx, Invitae, BluePrint
TNK2	ENSG00000061938	10188	606994	AR	DEE	Fulgent
TNRC6A	ENSG00000090905	27327	610739	AD	PME	NA
TPP1	ENSG00000166340	1200	607998	AR	PME	AusPanelApp, ClinGen, Fulgent, GeneDx, Invitae, BluePrint
TRAPPC4	ENSG00000196655	51399	610971	AR	DEE	AusPanelApp
TRPM3	ENSG00000083067	80036	608961	AD	DEE	AusPanelApp
TSC1	ENSG00000165699	7248	605284	AD	Focal, MCD	AusPanelApp, Fulgent, GeneDx, Invitae, BluePrint
TSC2	ENSG00000103197	7249	191092	AD	Focal, MCD	AusPanelApp, Fulgent, GeneDx, Invitae, BluePrint
TUBA1A	ENSG00000167552	7846	602529	AD	MCD	AusPanelApp, Fulgent, BluePrint
TUBB2A	ENSG00000137267	7280	615101	AD	DEE, MCD	AusPanelApp, Fulgent, GeneDx, Invitae, BluePrint
TUBB2B	ENSG00000137285	347733	612850	AD	MCD	AusPanelApp, Fulgent, BluePrint
TUBB3	ENSG00000198211	10381	602661	AD	MCD	AusPanelApp
UBA5	ENSG00000081307	79876	610552	AR	DEE	AusPanelApp, Invitae, BluePrint
UBE2A	ENSG00000077721	7319	312180	XL	DEE	AusPanelApp, Fulgent, BluePrint
UBE3A	ENSG00000114062	7337	601623	AD	DEE	AusPanelApp, Fulgent, GeneDx, Invitae, BluePrint
UGDH	ENSG00000109814	7358	603370	AR	DEE	AusPanelApp
UGGT1	ENSG00000136731	56886	605897	AD	MCD	NA
UGP2	ENSG00000169764	7360	191760	AR	DEE	AusPanelApp
UNC80	ENSG00000144406	285175	612636	AR	DEE	AusPanelApp, Fulgent, Invitae, BluePrint
VPS13A	ENSG00000197969	23230	605978	AR	Focal	AusPanelApp, Fulgent, BluePrint
WDR45	ENSG00000196998	11152	300526	XL	DEE	AusPanelApp, ClinGen, Fulgent, GeneDx, Invitae, BluePrint
WDR62	ENSG00000075702	284403	613583	AR	MCD	AusPanelApp
WWOX	ENSG00000186153	51741	605131	AR	DEE, MCD	AusPanelApp, Fulgent, GeneDx, Invitae, BluePrint
YEATS2	ENSG00000163872	55689	613373	AD	PME	NA
YWHAG	ENSG00000170027	7532	605356	AD	DEE	AusPanelApp, Invitae, BluePrint
ZDHHC9	ENSG00000188706	51114	300646	XL	DEE	AusPanelApp, Invitae, BluePrint
ZEB2	ENSG00000169554	9839	605802	AD	DEE	AusPanelApp, Fulgent, Invitae, BluePrint
AARS2	ENSG00000124608	57505	612035	AR	DEE	NA
ABAT	ENSG00000183044	18	137150	AR	DEE	AusPanelApp, ClinGen, Fulgent, Invitae, BluePrint
ABHD16A	ENSG00000204427	7920	142620	AR	DEE	NA
ACOX1	ENSG00000161533	51	609751	AR	DEE	AusPanelApp
ACTB	ENSG00000075624	60	102630	AD	MCD	NA
ACTG1	ENSG00000184009	71	102560	AD	MCD	AusPanelApp
ACY1	ENSG00000243989	95	104620	AR	DEE	Fulgent, BluePrint
ADAR	ENSG00000160710	103	146920	AR	DEE, MCD	AusPanelApp, Fulgent, Invitae, BluePrint
ADAT3	ENSG00000213638	113179	615302	AR	DEE	NA
ADCY5	ENSG00000173175	111	600293	AD	DEE	NA
ADGRL1	ENSG00000072071	22859	616416	AD	DEE	NA
ADNP	ENSG00000101126	23394	611386	AD	DEE	BluePrint
ADPRHL2	ENSG00000116863	54936	610624	AR	DEE	AusPanelApp, BluePrint
ADPRS	ENSG00000116863	54936	610624	AR	DEE	NA
ADSL	ENSG00000239900	158	608222	AR	DEE	AusPanelApp, Fulgent, GeneDx, Invitae, BluePrint
AFDN	ENSG00000130396	4301	159559	AD	MCD	NA
AFF3	ENSG00000144218	3899	601464	AD	DEE	AusPanelApp
AGA	ENSG00000038002	175	613228	AR	DEE	Fulgent, BluePrint
AGMO	ENSG00000187546	392636	613738	AR	DEE	AusPanelApp
AGO1	ENSG00000092847	26523	606228	AD	DEE	AusPanelApp
ALDH3A2	ENSG00000072210	224	609523	AR	DEE	BluePrint
ALDH5A1	ENSG00000112294	7915	610045	AR	DEE	AusPanelApp, Fulgent, GeneDx, Invitae, BluePrint
ALDH7A1	ENSG00000164904	501	107323	AR	DEE	AusPanelApp, Fulgent, GeneDx, Invitae, BluePrint
ALG1	ENSG00000033011	56052	605907	AR	DEE	AusPanelApp, Fulgent, Invitae
ALG11	ENSG00000253710	440138	613666	AR	DEE	AusPanelApp
ALG12	ENSG00000182858	79087	607144	AR	DEE	Fulgent, Invitae
ALG14	ENSG00000172339	199857	612866	AR	DEE	AusPanelApp
ALG2	ENSG00000119523	85365	607905	AR	DEE	Fulgent
ALG3	ENSG00000214160	10195	608750	AR	DEE	AusPanelApp, Fulgent
ALG6	ENSG00000088035	29929	604566	AR	DEE	AusPanelApp, Fulgent, Invitae, BluePrint
ALG8	ENSG00000159063	79053	608103	AR	DEE	AusPanelApp, Fulgent
ALG9	ENSG00000086848	79796	606941	AR	DEE	AusPanelApp, Fulgent
ALKBH8	ENSG00000137760	91801	613306	AR	DEE	AusPanelApp, BluePrint
ALPL	ENSG00000162551	249	171760	AR	DEE	AusPanelApp
AMACR	ENSG00000242110	23600	604489	AR	DEE	Fulgent, Invitae, BluePrint
AMPD2	ENSG00000116337	271	102771	AR	DEE	AusPanelApp
AMT	ENSG00000145020	275	238310	AR	DEE	AusPanelApp, Fulgent, Invitae, BluePrint
ANKRD17	ENSG00000132466	26057	615929	AD	DEE	AusPanelApp
AP1G1	ENSG00000166747	164	603533	AD/AR	DEE	AusPanelApp
AP3B2	ENSG00000103723	8120	602166	AR	DEE	AusPanelApp, Invitae, BluePrint
AP3D1	ENSG00000065000	8943	607246	AR	DEE	NA
AP4B1	ENSG00000134262	10717	607245	AR	MCD	AusPanelApp, BluePrint
APC2	ENSG00000115266	10297	612034	AR	DEE, MCD	AusPanelApp
ARF1	ENSG00000143761	375	103180	AD	MCD	AusPanelApp
ARFGEF1	ENSG00000066777	10565	604141	AD	DEE	AusPanelApp
ARG1	ENSG00000118520	383	608313	AR	DEE	AusPanelApp, Fulgent, GeneDx, Invitae, BluePrint
ARID1A	ENSG00000117713	8289	603024	AD	DEE	NA
ARSA	ENSG00000100299	410	607574	AR	DEE	Fulgent, Invitae, BluePrint
ASH1L	ENSG00000116539	55870	607999	AD	DEE	NA
ASNS	ENSG00000070669	440	108370	AR	DEE, MCD	AusPanelApp, Fulgent, GeneDx, Invitae, BluePrint
ASPA	ENSG00000108381	443	608034	AR	DEE	AusPanelApp, Fulgent, BluePrint
ASPM	ENSG00000066279	259266	605481	AR	MCD	Fulgent
ASTN1	ENSG00000152092	460	600904	AR	DEE, MCD	AusPanelApp
ASXL3	ENSG00000141431	80816	615115	AD	DEE	BluePrint
ATAD1	ENSG00000138138	84896	614452	AR	DEE	AusPanelApp, Invitae, BluePrint
ATP1A1	ENSG00000163399	476	182310	AD	DEE	AusPanelApp, Invitae, BluePrint
ATP2B1	ENSG00000070961	490	108731	AD	DEE	AusPanelApp
ATP5F1A	ENSG00000152234	498	164360	AD/AR	DEE	NA
ATP5F1E	ENSG00000124172	514	606153	AR	DEE	NA
ATP5MC3	ENSG00000154518	518	602736	AD	DEE	NA
ATP5PO	ENSG00000241837	539	600828	AR	DEE	NA
ATP6V0A2	ENSG00000185344	23545	611716	AR	DEE	AusPanelApp, Fulgent
ATP6V0C	ENSG00000185883	527	108745	AD	DEE	NA
ATP7A	ENSG00000165240	538	300011	XL	DEE	AusPanelApp, Invitae
ATRX	ENSG00000085224	546	300032	XL	DEE	AusPanelApp, Fulgent, GeneDx, Invitae, BluePrint
AUTS2	ENSG00000158321	26053	607270	AD	DEE	NA
B3GALNT2	ENSG00000162885	148789	610194	AR	DEE	NA
B4GAT1	ENSG00000174684	11041	605517	AR	MCD	NA
BAP1	ENSG00000163930	8314	603089	AD	DEE	AusPanelApp
BCAS3	ENSG00000141376	54828	607470	AR	DEE	AusPanelApp
BCKDHA	ENSG00000248098	593	608348	AR	DEE	AusPanelApp
BCKDHB	ENSG00000083123	594	248611	AR	DEE	AusPanelApp
BCKDK	ENSG00000103507	10295	614901	AR	DEE	Fulgent, BluePrint
BCS1L	ENSG00000074582	617	603647	AR	DEE	AusPanelApp, Fulgent
BICD2	ENSG00000185963	23299	609797	AD	DEE, MCD	NA
BOLA3	ENSG00000163170	388962	613183	AR	DEE	AusPanelApp, Fulgent
BPTF	ENSG00000171634	2186	601819	AD	DEE	AusPanelApp
BRAF	ENSG00000157764	673	164757	AD	DEE, MCD	AusPanelApp, Fulgent
BSCL2	ENSG00000168000	26580	606158	AR	DEE	AusPanelApp
BTD	ENSG00000169814	686	609019	AR	DEE	AusPanelApp, Fulgent, BluePrint
C12orf57	ENSG00000111678	113246	615140	AR	DEE, MCD	NA
C19orf12	ENSG00000131943	83636	614297	AR	DEE	NA
C2orf69	ENSG00000178074	205327	NA	AR	DEE	AusPanelApp
CACNA1B	ENSG00000148408	774	601012	AR	DEE, PME	AusPanelApp, Invitae, BluePrint
CACNA1C	ENSG00000151067	775	114205	AD	DEE	AusPanelApp
CACNA1D	ENSG00000157388	776	114206	AD	DEE	AusPanelApp, BluePrint
CACNA1I	ENSG00000100346	8911	608230	AD	DEE	AusPanelApp
CAD	ENSG00000084774	790	114010	AR	DEE	AusPanelApp, Invitae, BluePrint
CAMK2A	ENSG00000070808	815	114078	AD/AR	DEE	AusPanelApp
CAMK2B	ENSG00000058404	816	607707	AD	DEE	AusPanelApp, Invitae, BluePrint
CAMTA1	ENSG00000171735	23261	611501	AD	PME	NA
CARS2	ENSG00000134905	79587	612800	AR	DEE	AusPanelApp, Invitae, BluePrint
CASK	ENSG00000147044	8573	300172	XL	DEE	AusPanelApp, Fulgent, GeneDx, Invitae, BluePrint
CC2D2A	ENSG00000048342	57545	612013	AR	DEE, MCD	AusPanelApp, Fulgent
CCDC186	ENSG00000165813	55088	619249	AR	DEE	NA
CCDC22	ENSG00000101997	28952	300859	XL	DEE	NA
CCDC88A	ENSG00000115355	55704	609736	AR	DEE	AusPanelApp, Invitae
CCDC88C	ENSG00000015133	440193	611204	AR	DEE	Fulgent
CCND2	ENSG00000118971	894	123833	AD	MCD	NA
CDC42BPB	ENSG00000198752	9578	614062	AD	DEE	NA
CDK13	ENSG00000065883	8621	603309	AD	DEE	NA
CDK5	ENSG00000164885	1020	123831	AR	MCD	NA
CENPF	ENSG00000117724	1063	600236	AR	MCD	NA
CHD1	ENSG00000153922	1105	602118	AD	DEE	NA
CHD3	ENSG00000170004	1107	602120	AD	DEE	AusPanelApp
CHKA	ENSG00000110721	1119	118491	AR	DEE	AusPanelApp
CIC	ENSG00000079432	23152	612082	AD	DEE	AusPanelApp
CLCN3	ENSG00000109572	1182	600580	AD/AR	DEE	AusPanelApp
CLPB	ENSG00000162129	81570	616254	AR	DEE	AusPanelApp
CLTC	ENSG00000141367	1213	118955	AD	DEE	AusPanelApp, Invitae, BluePrint
COG4	ENSG00000103051	25839	606976	AD/AR	DEE	NA
COG6	ENSG00000133103	57511	606977	AR	DEE	NA
COG7	ENSG00000168434	91949	606978	AR	DEE	AusPanelApp, Fulgent
COG8	ENSG00000213380	84342	606979	AR	DEE	Fulgent
COL18A1	ENSG00000182871	80781	120328	AR	DEE, MCD	AusPanelApp, Fulgent, Invitae
COL3A1	ENSG00000168542	1281	120180	AR	MCD	NA
COQ2	ENSG00000173085	27235	609825	AR	DEE	AusPanelApp, Fulgent, BluePrint
COQ4	ENSG00000167113	51117	612898	AR	DEE	AusPanelApp, BluePrint
COQ6	ENSG00000119723	51004	614647	AR	DEE	NA
COQ8A	ENSG00000163050	56997	606980	AR	DEE	Fulgent
COQ9	ENSG00000088682	57017	612837	AR	DEE	AusPanelApp, Fulgent
COX10	ENSG00000006695	1352	602125	AR	DEE	Fulgent
COX15	ENSG00000014919	1355	603646	AR	DEE	Fulgent, BluePrint
CP	ENSG00000047457	1356	117700	AR	DEE	NA
CPSF3	ENSG00000119203	51692	606029	AR	DEE	AusPanelApp
CPT2	ENSG00000157184	1376	600650	AR	DEE, MCD	Fulgent, BluePrint
CREBBP	ENSG00000005339	1387	600140	AD	DEE	AusPanelApp
CRPPA	ENSG00000214960	729920	614631	AR	DEE, MCD	NA
CSF1R	ENSG00000182578	1436	164770	AR	DEE	BluePrint
CSNK2A1	ENSG00000101266	1457	115440	AD	DEE	NA
CSNK2B	ENSG00000204435	1460	115441	AD	DEE	AusPanelApp, BluePrint
CSTA	ENSG00000121552	1475	184600	AR	MCD	NA
CTNNA2	ENSG00000066032	1496	114025	AR	DEE, MCD	AusPanelApp
CTU2	ENSG00000174177	348180	617057	AR	DEE	NA
CUL4B	ENSG00000158290	8450	300304	XL	DEE	AusPanelApp, Fulgent, GeneDx, BluePrint
CXorf56	ENSG00000018610	63932	NA	XL	DEE	AusPanelApp
CYP27A1	ENSG00000135929	1593	606530	AR	DEE	Invitae, BluePrint
D2HGDH	ENSG00000180902	728294	609186	AR	DEE	AusPanelApp, BluePrint
DAG1	ENSG00000173402	1605	128239	AR	MCD	NA
DBT	ENSG00000137992	1629	248610	AR	DEE	AusPanelApp
DCHS1	ENSG00000166341	8642	603057	AR	MCD	NA
DDC	ENSG00000132437	1644	107930	AR	DEE	Invitae, BluePrint
DDX3X	ENSG00000215301	1654	300160	XL	DEE, MCD	AusPanelApp, GeneDx, Invitae, BluePrint
DEAF1	ENSG00000177030	10522	602635	AR	DEE	AusPanelApp, Invitae, BluePrint
DEGS1	ENSG00000143753	8560	615843	AR	DEE	AusPanelApp, BluePrint
DENND5A	ENSG00000184014	23258	617278	AR	DEE	AusPanelApp, Invitae, BluePrint
DHCR24	ENSG00000116133	1718	606418	AR	DEE	AusPanelApp
DHFR	ENSG00000228716	1719	126060	AR	DEE	Fulgent, Invitae, BluePrint
DHPS	ENSG00000095059	1725	600944	AR	DEE	AusPanelApp, BluePrint
DHX16	ENSG00000204560	8449	603405	AD	DEE	NA
DHX30	ENSG00000132153	22907	616423	AD	DEE	AusPanelApp
DIAPH1	ENSG00000131504	1729	602121	AR	DEE	AusPanelApp, Invitae, BluePrint
DLG4	ENSG00000132535	1742	602887	AD	DEE	AusPanelApp
DLL1	ENSG00000198719	28514	606582	AD	DEE, MCD	AusPanelApp
DMRTA2	ENSG00000142700	63950	614804	AR	MCD	NA
DNAH14	ENSG00000185842	127602	603341	AR	DEE	AusPanelApp
DNAJC6	ENSG00000116675	9829	608375	AR	DEE	NA
DOHH	ENSG00000129932	83475	611262	AR	DEE	NA
DOLK	ENSG00000175283	22845	610746	AR	DEE	AusPanelApp, Fulgent, BluePrint
DPAGT1	ENSG00000172269	1798	191350	AR	DEE	AusPanelApp, Fulgent, BluePrint
DPM1	ENSG00000000419	8813	603503	AR	DEE	AusPanelApp, Fulgent, BluePrint
DPM2	ENSG00000136908	8818	603564	AR	DEE	Fulgent, BluePrint
DPYD	ENSG00000188641	1806	612779	AR	DEE	AusPanelApp, Fulgent, BluePrint
DROSHA	ENSG00000113360	29102	608828	AD	DEE	NA
DYNC2H1	ENSG00000187240	79659	603297	AD	MCD	NA
EARS2	ENSG00000103356	124454	612799	AR	DEE	AusPanelApp, BluePrint
ECHS1	ENSG00000127884	1892	602292	AR	DEE	Invitae, BluePrint
ECM1	ENSG00000143369	1893	602201	AR	DEE	BluePrint
EED	ENSG00000074266	8726	605984	AD	DEE	NA
EEF1B2	ENSG00000114942	1933	600655	AR	DEE	AusPanelApp
EFTUD2	ENSG00000108883	9343	603892	AD	DEE	AusPanelApp
EHMT1	ENSG00000181090	79813	607001	AD	DEE	AusPanelApp, GeneDx, Invitae
EIF2AK2	ENSG00000055332	5610	176871	AD	DEE, MCD	NA
EIF2B1	ENSG00000111361	1967	606686	AR	DEE	AusPanelApp, Fulgent, BluePrint
EIF2B2	ENSG00000119718	8892	606454	AR	DEE	AusPanelApp, Fulgent, BluePrint
EIF2B3	ENSG00000070785	8891	606273	AR	DEE	AusPanelApp, Fulgent, BluePrint
EIF2B4	ENSG00000115211	8890	606687	AR	DEE	AusPanelApp, Fulgent, BluePrint
EIF2B5	ENSG00000145191	8893	603945	AR	DEE	AusPanelApp, Fulgent, BluePrint
EIF2S3	ENSG00000130741	1968	300161	XL	DEE	AusPanelApp
EIF3F	ENSG00000175390	8665	603914	AR	DEE	AusPanelApp, BluePrint
ELOVL4	ENSG00000118402	6785	605512	AR	DEE	AusPanelApp
EMC1	ENSG00000127463	23065	616846	AR	DEE	Invitae
EMC10	ENSG00000161671	284361	614545	AR	DEE	AusPanelApp
EOMES	ENSG00000163508	8320	604615	AR	MCD	NA
EPG5	ENSG00000152223	57724	615068	AR	DEE	AusPanelApp
ERMARD	ENSG00000130023	55780	615532	AD	MCD	NA
ETHE1	ENSG00000105755	23474	608451	AR	DEE	AusPanelApp, BluePrint
EXOC7	ENSG00000182473	23265	608163	AR	DEE	AusPanelApp
EXOSC3	ENSG00000107371	51010	606489	AR	DEE	AusPanelApp
EXT2	ENSG00000151348	2132	608210	AR	DEE	AusPanelApp
FA2H	ENSG00000103089	79152	611026	AR	DEE	BluePrint
FAR1	ENSG00000197601	84188	616107	AR	DEE	Invitae, BluePrint
FARS2	ENSG00000145982	10667	611592	AR	DEE	AusPanelApp, Fulgent, Invitae, BluePrint
FASTKD2	ENSG00000118246	22868	612322	AR	DEE	AusPanelApp
FBXL4	ENSG00000112234	26235	605654	AR	DEE	AusPanelApp
FBXO11	ENSG00000138081	80204	607871	AD	DEE	AusPanelApp, Invitae
FCSK	ENSG00000157353	197258	608675	AR	DEE	NA
FDFT1	ENSG00000079459	2222	184420	AR	DEE	AusPanelApp, BluePrint
FGFR3	ENSG00000068078	2261	134934	AD/AR	DEE, MCD	AusPanelApp, Fulgent
FIG4	ENSG00000112367	9896	609390	AR	DEE, MCD	NA
FKRP	ENSG00000181027	79147	606596	AR	DEE	Fulgent
FKTN	ENSG00000106692	2218	607440	AR	DEE	AusPanelApp, Fulgent, BluePrint
FOXP1	ENSG00000114861	27086	605515	AD	DEE	Invitae
FOXRED1	ENSG00000110074	55572	613622	AR	DEE	AusPanelApp, BluePrint
FRA10AC1	ENSG00000148690	118924	608866	AR	DEE	NA
FUCA1	ENSG00000179163	2517	612280	AR	DEE	AusPanelApp, Fulgent
FUT8	ENSG00000033170	2530	602589	AR	DEE	AusPanelApp, BluePrint
GALC	ENSG00000054983	2581	606890	AR	DEE	AusPanelApp, Fulgent, BluePrint
GALNT2	ENSG00000143641	2590	602274	AR	DEE	AusPanelApp
GAMT	ENSG00000130005	2593	601240	AR	DEE	AusPanelApp, Fulgent, GeneDx, Invitae, BluePrint
GATAD2B	ENSG00000143614	57459	614998	AD	DEE	Invitae
GATM	ENSG00000171766	2628	602360	AR	DEE	Fulgent, GeneDx, Invitae
GCDH	ENSG00000105607	2639	608801	AR	DEE	Fulgent, BluePrint
GCH1	ENSG00000131979	2643	600225	AD/AR	DEE	AusPanelApp, Invitae, BluePrint
GCSH	ENSG00000140905	2653	238330	AR	DEE	Fulgent, BluePrint
GFAP	ENSG00000131095	2670	137780	AD	DEE	AusPanelApp, Fulgent, BluePrint
GFM1	ENSG00000168827	85476	606639	AR	DEE	AusPanelApp, BluePrint
GLB1	ENSG00000170266	2720	611458	AR	DEE	AusPanelApp, Fulgent, BluePrint
GLDC	ENSG00000178445	2731	238300	AR	DEE	AusPanelApp, Fulgent, GeneDx, Invitae, BluePrint
GLS	ENSG00000115419	2744	138280	AR	DEE	BluePrint
GLUD1	ENSG00000148672	2746	138130	AD	DEE	AusPanelApp, Fulgent, BluePrint
GLUL	ENSG00000135821	2752	138290	AR	DEE	AusPanelApp
GLYCTK	ENSG00000168237	132158	610516	AR	DEE	AusPanelApp
GM2A	ENSG00000196743	2760	613109	AR	DEE	AusPanelApp
GMPPA	ENSG00000144591	29926	615495	AR	DEE	NA
GMPPB	ENSG00000173540	29925	615320	AR	DEE	NA
GNB5	ENSG00000069966	10681	604447	AR	DEE	AusPanelApp
GOT2	ENSG00000125166	2806	138150	AR	DEE	AusPanelApp
GPAA1	ENSG00000197858	8733	603048	AR	DEE	AusPanelApp, Invitae, BluePrint
GPHN	ENSG00000171723	10243	603930	AR	DEE	AusPanelApp, Fulgent, Invitae, BluePrint
GPT2	ENSG00000166123	84706	138210	AR	DEE	NA
GRIA1	ENSG00000155511	2890	138248	AD/AR	DEE	NA
GRIK2	ENSG00000164418	2898	138244	AD/AR	DEE	AusPanelApp, BluePrint
GRM7	ENSG00000196277	2917	604101	AR	DEE	AusPanelApp
GSS	ENSG00000100983	2937	601002	AR	DEE	AusPanelApp
GTPBP2	ENSG00000172432	54676	607434	AR	DEE	AusPanelApp
GTPBP3	ENSG00000130299	84705	608536	AR	DEE	AusPanelApp, Invitae, BluePrint
H3-3A	ENSG00000163041	3020	601128	AD	DEE	NA
H3-3B	ENSG00000132475	3021	601058	AD	DEE	NA
H3F3A	ENSG00000163041	3020	601128	AD	DEE	AusPanelApp
H3F3B	ENSG00000132475	3021	601058	AD	DEE	AusPanelApp
HACE1	ENSG00000085382	57531	610876	AR	DEE	AusPanelApp, BluePrint
HAX1	ENSG00000143575	10456	605998	AR	DEE, MCD	AusPanelApp
HCCS	ENSG00000004961	3052	300056	XL	DEE	NA
HCFC1	ENSG00000172534	3054	300019	XL	DEE	AusPanelApp
HDAC8	ENSG00000147099	55869	300269	XL	DEE	Invitae
HEPACAM	ENSG00000165478	220296	611642	AR	DEE	AusPanelApp, BluePrint
HERC2	ENSG00000128731	8924	605837	AR	DEE	AusPanelApp
HEXA	ENSG00000213614	3073	606869	AR	DEE	AusPanelApp, Fulgent, Invitae
HEXB	ENSG00000049860	3074	606873	AR	DEE	AusPanelApp, Fulgent
HID1	ENSG00000167861	283987	605752	AR	DEE	AusPanelApp
HIVEP2	ENSG00000010818	3097	143054	AD	DEE	NA
HLCS	ENSG00000159267	3141	609018	AR	DEE	AusPanelApp
HMGCL	ENSG00000117305	3155	613898	AR	DEE	AusPanelApp
HNRNPH2	ENSG00000126945	3188	300610	XL	DEE	AusPanelApp
HNRNPK	ENSG00000165119	3190	600712	AD	DEE, MCD	NA
HNRNPR	ENSG00000125944	10236	607201	AD	DEE	AusPanelApp
HOXA1	ENSG00000105991	3198	142955	AR	DEE	NA
HPDL	ENSG00000186603	84842	NA	AR	DEE	AusPanelApp
HPRT1	ENSG00000165704	3251	308000	XL	DEE	NA
HRAS	ENSG00000174775	3265	190020	AD	DEE	AusPanelApp, Fulgent
HSD17B4	ENSG00000133835	3295	601860	AR	DEE, MCD	AusPanelApp
HSPD1	ENSG00000144381	3329	118190	AD/AR	DEE, MCD	AusPanelApp, BluePrint
HTRA2	ENSG00000115317	27429	606441	AR	DEE	AusPanelApp
IARS2	ENSG00000067704	55699	612801	AR	DEE	NA
IBA57	ENSG00000181873	200205	615316	AR	DEE	BluePrint
IDH2	ENSG00000182054	3418	147650	AR	DEE	AusPanelApp
IER3IP1	ENSG00000267228	51124	609382	AR	DEE	AusPanelApp, Invitae, BluePrint
IFIH1	ENSG00000115267	64135	606951	AD	DEE, MCD	AusPanelApp, Invitae, BluePrint
IKBKG	ENSG00000073009	8517	300248	XL	DEE	AusPanelApp
INTS8	ENSG00000164941	55656	611351	AR	DEE, MCD	NA
ISCA1	ENSG00000135070	81689	611006	AR	DEE	AusPanelApp
ITGB4	ENSG00000132470	3691	147557	AD	DEE	NA
JARID2	ENSG00000008083	3720	601594	AD	DEE	NA
KAT5	ENSG00000172977	10524	601409	AD	DEE	AusPanelApp
KAT6A	ENSG00000083168	7994	601408	AD	DEE	NA
KAT8	ENSG00000103510	84148	609912	AD	DEE	AusPanelApp
KATNB1	ENSG00000140854	10300	602703	AR	MCD	NA
KCND2	ENSG00000184408	3751	605410	AD	DEE	AusPanelApp, Invitae
KCND3	ENSG00000171385	3752	605411	AD	DEE	AusPanelApp
KCNJ11	ENSG00000187486	3767	600937	AD	DEE	AusPanelApp, Fulgent
KCNK4	ENSG00000182450	50801	605720	AD	DEE	AusPanelApp, Invitae
KCNN2	ENSG00000080709	3781	605879	AD	DEE	AusPanelApp
KCTD3	ENSG00000136636	51133	613272	AR	DEE	AusPanelApp, BluePrint
KDM4B	ENSG00000127663	23030	609765	AD	DEE, MCD	AusPanelApp
KDM5A	ENSG00000073614	5927	180202	AD	DEE	NA
KDM5C	ENSG00000126012	8242	314690	XL	DEE	AusPanelApp, Fulgent, BluePrint
KDM6A	ENSG00000147050	7403	300128	XL	DEE	Fulgent, GeneDx
KIAA1109	ENSG00000138688	84162	611565	AR	MCD	AusPanelApp
KIF1A	ENSG00000130294	547	601255	AD/AR	DEE	AusPanelApp, Invitae, BluePrint
KIF2A	ENSG00000068796	3796	602591	AD	DEE	AusPanelApp, Invitae
KIF5C	ENSG00000168280	3800	604593	AD	DEE, MCD	AusPanelApp, BluePrint
KIFBP	ENSG00000198954	26128	609367	AR	DEE, MCD	NA
KMT2A	ENSG00000118058	4297	159555	AD	DEE	NA
KMT2B	ENSG00000105663	9757	606834	AD	DEE	NA
KMT2D	ENSG00000167548	8085	602113	AD	DEE	AusPanelApp, Fulgent
KMT2E	ENSG00000005483	55904	608444	AD	DEE	AusPanelApp, BluePrint
KMT5B	ENSG00000110066	51111	610881	AD	DEE	NA
KPTN	ENSG00000118162	11133	615620	AR	DEE	AusPanelApp
L2HGDH	ENSG00000087299	79944	609584	AR	DEE	Fulgent, BluePrint
LAMA2	ENSG00000196569	3908	156225	AR	DEE, MCD	AusPanelApp, Fulgent
LARGE1	ENSG00000133424	9215	603590	AR	DEE	Fulgent
LARS1	ENSG00000133706	51520	151350	AR	DEE	AusPanelApp
LIAS	ENSG00000121897	11019	607031	AR	DEE	AusPanelApp, Fulgent, Invitae, BluePrint
LIG3	ENSG00000005156	3980	600940	AR	DEE	AusPanelApp
LIPT2	ENSG00000175536	387787	617659	AR	DEE	AusPanelApp
LMBRD2	ENSG00000164187	92255	NA	AD	DEE	AusPanelApp
LMX1B	ENSG00000136944	4010	602575	AD	DEE	NA
LNPK	ENSG00000144320	80856	610236	AR	DEE	NA
LRPPRC	ENSG00000138095	10128	607544	AR	DEE	Fulgent, BluePrint
LSS	ENSG00000160285	4047	600909	AR	DEE	NA
LYST	ENSG00000143669	1130	606897	AR	DEE	NA
MADD	ENSG00000110514	8567	603584	AR	DEE	AusPanelApp
MAF	ENSG00000178573	4094	177075	AD	DEE	AusPanelApp
MANBA	ENSG00000109323	4126	609489	AR	DEE	NA
MAP2K1	ENSG00000169032	5604	176872	AD	DEE	AusPanelApp, Fulgent
MAP2K2	ENSG00000126934	5605	601263	AD	DEE	AusPanelApp, Fulgent
MAST1	ENSG00000105613	22983	612256	AD	DEE, MCD	AusPanelApp
MBOAT7	ENSG00000125505	79143	606048	AR	DEE	AusPanelApp, BluePrint
MCM3AP	ENSG00000160294	8888	603294	AR	DEE	NA
MCPH1	ENSG00000147316	79648	607117	AR	MCD	Fulgent
MDH1	ENSG00000014641	4190	154200	AR	DEE	NA
MDH2	ENSG00000146701	4191	154100	AR	DEE	AusPanelApp, Fulgent, Invitae, BluePrint
MED12	ENSG00000184634	9968	300188	XL	DEE	AusPanelApp, Fulgent, BluePrint
MED13L	ENSG00000123066	23389	608771	AD	DEE	AusPanelApp
MED17	ENSG00000042429	9440	603810	AR	DEE	AusPanelApp, Fulgent, BluePrint
MED27	ENSG00000160563	9442	605044	AR	DEE	AusPanelApp
MFF	ENSG00000168958	56947	614785	AR	DEE	AusPanelApp
MINPP1	ENSG00000107789	9562	605391	AR	DEE, MCD	NA
MLC1	ENSG00000100427	23209	605908	AR	DEE	AusPanelApp, Fulgent, BluePrint
MMACHC	ENSG00000132763	25974	609831	AR	DEE	AusPanelApp
MMADHC	ENSG00000168288	27249	611935	AR	DEE	AusPanelApp
MOCS1	ENSG00000124615	4337	603707	AR	DEE	AusPanelApp, Fulgent, Invitae, BluePrint
MOCS2	ENSG00000164172	4338	603708	AR	DEE	AusPanelApp, Fulgent, Invitae, BluePrint
MOGS	ENSG00000115275	7841	601336	AR	DEE	AusPanelApp, Fulgent
MPDU1	ENSG00000129255	9526	604041	AR	DEE	AusPanelApp, Fulgent
MT-ATP6	ENSG00000198899	4508	516060	MT	DEE, PME	BluePrint
MT-ND3	ENSG00000198840	4537	516002	MT	DEE	BluePrint
MT-TL1	ENSG00000209082	4567	590050	MT	DEE, PME	BluePrint
MTHFR	ENSG00000177000	4524	607093	AR	DEE	AusPanelApp, Fulgent, BluePrint
MTHFS	ENSG00000136371	10588	604197	AR	DEE	AusPanelApp
MTR	ENSG00000116984	4548	156570	AR	DEE	AusPanelApp
MYT1L	ENSG00000186487	23040	613084	AD	DEE	AusPanelApp
NAGLU	ENSG00000108784	4669	609701	AR	DEE	AusPanelApp, Fulgent, Invitae
NALCN	ENSG00000102452	259232	611549	AR	DEE	GeneDx
NARS2	ENSG00000137513	79731	612803	AR	DEE	AusPanelApp
NBEA	ENSG00000172915	26960	604889	AD	DEE	AusPanelApp, BluePrint
NCDN	ENSG00000020129	23154	608458	AD/AR	DEE	AusPanelApp
NDE1	ENSG00000072864	54820	609449	AR	DEE, MCD	AusPanelApp, Fulgent
NDP	ENSG00000124479	4693	300658	XL	DEE	NA
NDST1	ENSG00000070614	3340	600853	AR	DEE	AusPanelApp, BluePrint
NDUFA1	ENSG00000125356	4694	300078	XL	DEE	AusPanelApp, Fulgent
NDUFA10	ENSG00000130414	4705	603835	AR	DEE	NA
NDUFA11	ENSG00000174886	126328	612638	AR	DEE	NA
NDUFA2	ENSG00000131495	4695	602137	AR	DEE	Fulgent
NDUFA6	ENSG00000184983	4700	602138	AR	DEE	NA
NDUFAF2	ENSG00000164182	91942	609653	AR	DEE	AusPanelApp
NDUFAF3	ENSG00000178057	25915	612911	AR	DEE	BluePrint
NDUFAF4	ENSG00000123545	29078	611776	AR	DEE	NA
NDUFAF5	ENSG00000101247	79133	612360	AR	DEE	AusPanelApp, BluePrint
NDUFS1	ENSG00000023228	4719	157655	AR	DEE	Fulgent
NDUFS2	ENSG00000158864	4720	602985	AR	DEE	BluePrint
NDUFS4	ENSG00000164258	4724	602694	AR	DEE	AusPanelApp, Fulgent, BluePrint
NDUFS6	ENSG00000145494	4726	603848	AR	DEE	BluePrint
NDUFS7	ENSG00000115286	374291	601825	AR	DEE	Fulgent, BluePrint
NDUFS8	ENSG00000110717	4728	602141	AR	DEE	AusPanelApp, Fulgent, BluePrint
NDUFV1	ENSG00000167792	4723	161015	AR	DEE	AusPanelApp, Fulgent, BluePrint
NEUROD2	ENSG00000171532	4761	601725	AD	DEE	AusPanelApp, BluePrint
NF1	ENSG00000196712	4763	613113	AD	DEE, MCD	Fulgent
NGLY1	ENSG00000151092	55768	610661	AR	DEE	AusPanelApp, Fulgent, GeneDx, Invitae
NOVA2	ENSG00000104967	4858	601991	AD	DEE	AusPanelApp
NPC1	ENSG00000141458	4864	607623	AR	DEE	Fulgent, Invitae
NPC2	ENSG00000119655	10577	601015	AR	DEE	Fulgent, Invitae
NR2F1	ENSG00000175745	7025	132890	AD	DEE	Fulgent, GeneDx, BluePrint
NR4A2	ENSG00000153234	4929	601828	AD	DEE	AusPanelApp
NRAS	ENSG00000213281	4893	164790	AD	DEE	NA
NRROS	ENSG00000174004	375387	615322	AR	DEE	AusPanelApp
NRXN1	ENSG00000179915	9378	600565	AR	DEE	AusPanelApp, Fulgent, GeneDx, Invitae, BluePrint
NSD1	ENSG00000165671	64324	606681	AD	DEE	AusPanelApp, Fulgent
NSDHL	ENSG00000147383	50814	300275	XL	DEE, MCD	AusPanelApp, BluePrint
NSRP1	ENSG00000126653	84081	616173	AR	DEE	AusPanelApp
NUBPL	ENSG00000151413	80224	613621	AR	DEE	BluePrint
NUP214	ENSG00000126883	8021	114350	AR	DEE	AusPanelApp
OCLN	ENSG00000197822	100506658	602876	AR	DEE, MCD	AusPanelApp, BluePrint
OCRL	ENSG00000122126	4952	300535	XL	DEE	NA
OFD1	ENSG00000046651	8481	300170	XL	MCD	Fulgent, BluePrint
OGDHL	ENSG00000197444	55753	617513	AR	DEE	AusPanelApp
OPHN1	ENSG00000079482	4983	300127	XL	DEE	AusPanelApp, Fulgent, BluePrint
OSGEP	ENSG00000092094	55644	610107	AR	DEE	AusPanelApp
OTUD5	ENSG00000068308	55593	300713	XL	DEE	NA
OTUD6B	ENSG00000155100	51633	612021	AR	DEE	AusPanelApp
OTX2	ENSG00000165588	5015	600037	AD	DEE	NA
OXR1	ENSG00000164830	55074	605609	AR	DEE	AusPanelApp
P4HTM	ENSG00000178467	54681	614584	AR	DEE	AusPanelApp, BluePrint
PACS1	ENSG00000175115	55690	607492	AD	DEE	AusPanelApp, GeneDx, Invitae, BluePrint
PAH	ENSG00000171759	5053	612349	AR	DEE	AusPanelApp
PAK1	ENSG00000149269	5058	602590	AD	DEE	AusPanelApp
PAK2	ENSG00000180370	5062	605022	AD	MCD	NA
PAK3	ENSG00000077264	5063	300142	XL	DEE	Fulgent
PANK2	ENSG00000125779	80025	606157	AR	DEE	Fulgent
PARP6	ENSG00000137817	56965	NA	AD	DEE	AusPanelApp
PARS2	ENSG00000162396	25973	612036	AR	DEE	AusPanelApp, BluePrint
PAX6	ENSG00000007372	5080	607108	AD	MCD	NA
PCCA	ENSG00000175198	5095	232000	AR	DEE	AusPanelApp
PCCB	ENSG00000114054	5096	232050	AR	DEE	AusPanelApp
PCDH12	ENSG00000113555	51294	605622	AR	DEE	AusPanelApp
PCDHGC4	ENSG00000242419	56098	606305	AR	DEE	AusPanelApp
PCLO	ENSG00000186472	27445	604918	AR	DEE, MCD	Invitae
PCYT2	ENSG00000185813	5833	602679	AR	DEE	AusPanelApp
PDE2A	ENSG00000186642	5138	602658	AR	DEE	NA
PDHA1	ENSG00000131828	5160	300502	XL	DEE	AusPanelApp, Fulgent
PDHX	ENSG00000110435	8050	608769	AR	DEE	AusPanelApp
PDSS2	ENSG00000164494	57107	610564	AR	DEE	Fulgent
PET100	ENSG00000229833	100131801	614770	AR	DEE	AusPanelApp
PEX1	ENSG00000127980	5189	602136	AR	DEE	AusPanelApp, Fulgent, BluePrint
PEX10	ENSG00000157911	5192	602859	AR	DEE	Invitae, BluePrint
PEX12	ENSG00000108733	5193	601758	AR	DEE	AusPanelApp, Fulgent, Invitae, BluePrint
PEX13	ENSG00000162928	5194	601789	AR	DEE	Invitae, BluePrint
PEX19	ENSG00000162735	5824	600279	AR	DEE, PME	AusPanelApp, Invitae, BluePrint
PEX2	ENSG00000164751	5828	170993	AR	DEE	Fulgent, Invitae, BluePrint
PEX26	ENSG00000215193	55670	608666	AR	DEE	Fulgent, Invitae, BluePrint
PEX3	ENSG00000034693	8504	603164	AR	DEE	AusPanelApp, Fulgent, Invitae, BluePrint
PEX5	ENSG00000139197	5830	600414	AR	DEE	AusPanelApp, Fulgent, Invitae, BluePrint
PEX6	ENSG00000124587	5190	601498	AR	DEE	AusPanelApp, Fulgent, Invitae, BluePrint
PEX7	ENSG00000112357	5191	601757	AR	DEE	AusPanelApp, Fulgent
PGAP2	ENSG00000148985	27315	615187	AR	DEE	NA
PGAP3	ENSG00000161395	93210	611801	AR	DEE	AusPanelApp
PGK1	ENSG00000102144	5230	311800	XL	DEE	Fulgent, BluePrint
PHF21A	ENSG00000135365	51317	608325	AD	DEE	NA
PHF6	ENSG00000156531	84295	300414	XL	DEE	AusPanelApp, Fulgent, BluePrint
PHGDH	ENSG00000092621	26227	606879	AR	DEE	AusPanelApp, GeneDx, Invitae
PI4K2A	ENSG00000155252	55361	609763	AR	DEE	NA
PIDD1	ENSG00000177595	55367	605247	AR	DEE, MCD	AusPanelApp
PIGB	ENSG00000069943	9488	604122	AR	DEE	AusPanelApp, Invitae, BluePrint
PIGC	ENSG00000135845	5279	601730	AR	DEE	AusPanelApp, BluePrint
PIGF	ENSG00000151665	5281	600153	AR	DEE	NA
PIGG	ENSG00000174227	54872	616918	AR	DEE	AusPanelApp, GeneDx, Invitae, BluePrint
PIGH	ENSG00000100564	5283	600154	AR	DEE	AusPanelApp
PIGK	ENSG00000142892	10026	605087	AR	DEE	AusPanelApp
PIGL	ENSG00000108474	9487	605947	AR	DEE	NA
PIGM	ENSG00000143315	93183	610273	AR	DEE	NA
PIGN	ENSG00000197563	23556	606097	AR	DEE	AusPanelApp, GeneDx, Invitae, BluePrint
PIGO	ENSG00000165282	84720	614730	AR	DEE	AusPanelApp, ClinGen, Fulgent, GeneDx, Invitae, BluePrint
PIGP	ENSG00000185808	51227	605938	AR	DEE	AusPanelApp, Invitae, BluePrint
PIGQ	ENSG00000007541	9091	605754	AR	DEE	AusPanelApp, Invitae, BluePrint
PIGS	ENSG00000087111	94005	610271	AR	DEE	AusPanelApp, BluePrint
PIGT	ENSG00000124155	51604	610272	AR	DEE	AusPanelApp, GeneDx, BluePrint
PIGU	ENSG00000101464	128869	608528	AR	DEE	AusPanelApp
PIGV	ENSG00000060642	55650	610274	AR	DEE	AusPanelApp, Fulgent, GeneDx, Invitae, BluePrint
PIGW	ENSG00000184886	284098	610275	AR	DEE	AusPanelApp, Invitae, BluePrint
PINK1	ENSG00000158828	65018	608309	AR	DEE	NA
PLA2G6	ENSG00000184381	8398	603604	AR	DEE	Fulgent
PLAA	ENSG00000137055	9373	603873	AR	DEE	AusPanelApp, Invitae, BluePrint
PLK1	ENSG00000166851	5347	602098	AR	DEE	AusPanelApp
PLP1	ENSG00000123560	5354	300401	XL	DEE, MCD	Fulgent, BluePrint
PLPBP	ENSG00000147471	11212	604436	AR	DEE	AusPanelApp, Fulgent
PLXNA1	ENSG00000114554	5361	601055	AD/AR	DEE	AusPanelApp
PLXNC1	ENSG00000136040	10154	604259	AD	MCD	NA
PMM2	ENSG00000140650	5373	601785	AR	DEE	AusPanelApp, Fulgent
PMPCB	ENSG00000105819	9512	603131	AR	DEE	AusPanelApp
PNPO	ENSG00000108439	55163	603287	AR	DEE	AusPanelApp, ClinGen, Fulgent, GeneDx, Invitae, BluePrint
PNPT1	ENSG00000138035	87178	610316	AR	DEE, MCD	AusPanelApp, Invitae
POGZ	ENSG00000143442	23126	614787	AD	DEE	NA
POLG2	ENSG00000256525	11232	604983	AD/AR	DEE	NA
POLR3B	ENSG00000013503	55703	614366	AD	DEE	AusPanelApp, BluePrint
POMGNT1	ENSG00000085998	55624	606822	AR	DEE	AusPanelApp, Fulgent
POMGNT2	ENSG00000144647	84892	614828	AR	DEE, MCD	NA
POMK	ENSG00000185900	84197	615247	AR	DEE, MCD	NA
POMT1	ENSG00000130714	10585	607423	AR	DEE	AusPanelApp, Fulgent
POMT2	ENSG00000009830	29954	607439	AR	DEE	Fulgent
PPIL1	ENSG00000137168	51645	601301	AR	DEE	AusPanelApp
PPP2CA	ENSG00000113575	5515	176915	AD	DEE, MCD	AusPanelApp, Invitae, BluePrint
PPP2R1A	ENSG00000105568	5518	605983	AD	DEE	AusPanelApp, Invitae
PPP2R5D	ENSG00000112640	5528	601646	AD	DEE	GeneDx, Invitae
PRDM8	ENSG00000152784	56978	616639	AR	PME	NA
PRMT7	ENSG00000132600	54496	610087	AR	DEE	AusPanelApp
PRNP	ENSG00000171867	5621	176640	AD	PME	NA
PRODH	ENSG00000100033	5625	606810	AR	DEE	AusPanelApp, Fulgent, BluePrint
PROSC	ENSG00000147471	11212	604436	AR	DEE	Invitae, BluePrint
PRPF8	ENSG00000174231	10594	607300	AD	DEE	AusPanelApp
PRUNE1	ENSG00000143363	58497	617413	AR	DEE	NA
PSAP	ENSG00000197746	5660	176801	AR	DEE	AusPanelApp, Fulgent, Invitae, BluePrint
PSAT1	ENSG00000135069	29968	610936	AR	DEE	Invitae, BluePrint
PSPH	ENSG00000146733	5723	172480	AR	DEE	Invitae
PTBP1	ENSG00000011304	5725	600693	AR	DEE	NA
PTCH1	ENSG00000185920	5727	601309	AD	DEE, MCD	Fulgent
PTF1A	ENSG00000168267	256297	607194	AR	DEE	NA
PTPN23	ENSG00000076201	25930	606584	AR	DEE	AusPanelApp, Invitae, BluePrint
PTS	ENSG00000150787	5805	612719	AR	DEE	AusPanelApp, BluePrint
PUM1	ENSG00000134644	9698	607204	AD	DEE	AusPanelApp, BluePrint
PUS3	ENSG00000110060	83480	616283	AR	DEE, MCD	NA
QDPR	ENSG00000151552	5860	612676	AR	DEE	AusPanelApp, Fulgent, Invitae, BluePrint
RAB11A	ENSG00000103769	8766	605570	AD	DEE	Invitae, BluePrint
RAB11B	ENSG00000185236	9230	604198	AD	DEE, MCD	AusPanelApp, Invitae, BluePrint
RAB18	ENSG00000099246	22931	602207	AR	DEE, MCD	AusPanelApp
RAB39B	ENSG00000155961	116442	300774	XL	DEE	Fulgent, BluePrint
RAB3GAP1	ENSG00000115839	22930	602536	AR	DEE, MCD	Fulgent
RAB3GAP2	ENSG00000118873	25782	609275	AR	DEE, MCD	NA
RAC3	ENSG00000169750	5881	602050	AD	DEE, MCD	NA
RAI1	ENSG00000108557	10743	607642	AD	DEE	Fulgent, Invitae
RALA	ENSG00000006451	5898	179550	AD	DEE	AusPanelApp, Invitae, BluePrint
RALGAPA1	ENSG00000174373	253959	608884	AR	DEE	AusPanelApp
RANBP2	ENSG00000153201	5903	601181	AD	DEE	Invitae
RERE	ENSG00000142599	473	605226	AD	DEE	NA
RFT1	ENSG00000163933	91869	611908	AR	DEE	AusPanelApp, Fulgent, Invitae
RMND1	ENSG00000155906	55005	614917	AR	DEE	AusPanelApp, BluePrint
RNASEH2A	ENSG00000104889	10535	606034	AR	DEE, MCD	AusPanelApp, Fulgent, Invitae, BluePrint
RNASEH2B	ENSG00000136104	79621	610326	AR	DEE, MCD	AusPanelApp, Fulgent, Invitae, BluePrint
RNASEH2C	ENSG00000172922	84153	610330	AR	DEE, MCD	AusPanelApp, Fulgent, Invitae, BluePrint
RNASET2	ENSG00000026297	8635	612944	AR	DEE	AusPanelApp, BluePrint
RNF113A	ENSG00000125352	7737	300951	XL	DEE	NA
RNF13	ENSG00000082996	11342	609247	AD	DEE	AusPanelApp, Invitae, BluePrint
RNU4ATAC	ENSG00000264229	100151683	601428	AR	DEE	AusPanelApp
ROGDI	ENSG00000067836	79641	614574	AR	DEE	AusPanelApp, Fulgent, Invitae, BluePrint
RORA	ENSG00000069667	6095	600825	AD	DEE	AusPanelApp, BluePrint
RPIA	ENSG00000153574	22934	180430	AR	DEE, MCD	NA
RPS6KA3	ENSG00000177189	6197	300075	XL	DEE	NA
RRM2B	ENSG00000048392	50484	604712	AR	DEE	AusPanelApp
RTN4IP1	ENSG00000130347	84816	610502	AR	DEE	AusPanelApp
RTTN	ENSG00000176225	25914	610436	AR	MCD	AusPanelApp
RUSC2	ENSG00000198853	9853	611053	AR	DEE	Invitae, BluePrint
RXYLT1	ENSG00000118600	10329	605862	AR	DEE, MCD	NA
SACS	ENSG00000151835	26278	604490	AR	PME	NA
SAMHD1	ENSG00000101347	25939	606754	AR	DEE	AusPanelApp, Fulgent, Invitae, BluePrint
SATB1	ENSG00000182568	6304	602075	AD	DEE	AusPanelApp
SATB2	ENSG00000119042	23314	608148	AD	DEE	AusPanelApp, GeneDx, Invitae
SCAF4	ENSG00000156304	57466	616023	AD	DEE	AusPanelApp
SCAMP5	ENSG00000198794	192683	613766	AD	DEE	AusPanelApp
SCO1	ENSG00000133028	6341	603644	AR	DEE	BluePrint
SCO2	ENSG00000130489	9997	604272	AR	DEE	AusPanelApp, Fulgent
SDHA	ENSG00000073578	6389	600857	AR	DEE	Fulgent
SEPSECS	ENSG00000109618	51091	613009	AR	DEE	AusPanelApp
SERAC1	ENSG00000122335	84947	614725	AR	DEE	BluePrint
SERPINI1	ENSG00000163536	5274	602445	AD	PME	AusPanelApp, ClinGen, Fulgent, Invitae, BluePrint
SETD1A	ENSG00000099381	9739	611052	AD	DEE	AusPanelApp
SETD1B	ENSG00000139718	23067	611055	AD	DEE	AusPanelApp, BluePrint
SETD5	ENSG00000168137	55209	615743	AD	DEE	AusPanelApp
SGSH	ENSG00000181523	6448	605270	AR	DEE	AusPanelApp, Fulgent, Invitae, BluePrint
SHANK3	ENSG00000251322	85358	606230	AD	DEE	GeneDx
SHH	ENSG00000164690	6469	600725	AD	DEE, MCD	AusPanelApp, Fulgent
SIX3	ENSG00000138083	6496	603714	AD	DEE, MCD	Fulgent
SLC16A2	ENSG00000147100	6567	300095	XL	DEE	AusPanelApp
SLC19A3	ENSG00000135917	80704	606152	AR	DEE	Fulgent, GeneDx, Invitae, BluePrint
SLC1A4	ENSG00000115902	6509	600229	AR	DEE	AusPanelApp, BluePrint
SLC25A1	ENSG00000100075	6576	190315	AR	DEE	AusPanelApp, BluePrint
SLC25A12	ENSG00000115840	8604	603667	AR	DEE	AusPanelApp, Fulgent, Invitae
SLC35A1	ENSG00000164414	10559	605634	AR	DEE	Fulgent, BluePrint
SLC35A2	ENSG00000102100	7355	314375	XL	DEE, MCD	AusPanelApp, ClinGen, Fulgent, GeneDx, Invitae, BluePrint
SLC39A8	ENSG00000138821	64116	608732	AR	DEE	AusPanelApp, BluePrint
SLC46A1	ENSG00000076351	113235	611672	AR	DEE	AusPanelApp, Fulgent, BluePrint
SLC5A6	ENSG00000138074	8884	604024	AR	DEE	AusPanelApp
SLC6A8	ENSG00000130821	6535	300036	XL	DEE	AusPanelApp, Fulgent, GeneDx, Invitae, BluePrint
SMARCA2	ENSG00000080503	6595	600014	AD	DEE	AusPanelApp, Fulgent, GeneDx, BluePrint
SMARCA4	ENSG00000127616	6597	603254	AD	DEE	NA
SMARCB1	ENSG00000099956	6598	601607	AD	DEE	AusPanelApp
SMARCC2	ENSG00000139613	6601	601734	AD	DEE	AusPanelApp
SMARCE1	ENSG00000073584	6605	603111	AD	DEE	NA
SMS	ENSG00000102172	6611	300105	XL	DEE	AusPanelApp, Fulgent, BluePrint
SNAP29	ENSG00000099940	9342	604202	AR	DEE, MCD	NA
SNIP1	ENSG00000163877	79753	608241	AR	DEE	NA
SNORD118	ENSG00000200463	727676	616663	AR	DEE, MCD	AusPanelApp, BluePrint
SON	ENSG00000159140	6651	182465	AD	DEE, MCD	NA
SOX11	ENSG00000176887	6664	600898	AD	DEE	NA
SPATA5L1	ENSG00000171763	79029	NA	AR	DEE	AusPanelApp
SPR	ENSG00000116096	6697	182125	AR	DEE	AusPanelApp
SPTBN1	ENSG00000115306	6711	182790	AD	DEE	AusPanelApp
SPTBN4	ENSG00000160460	57731	606214	AR	DEE	AusPanelApp, BluePrint
SRCAP	ENSG00000080603	10847	611421	AD	DEE	NA
ST3GAL3	ENSG00000126091	6487	606494	AR	DEE	Fulgent, Invitae, BluePrint
ST3GAL5	ENSG00000115525	8869	604402	AR	DEE	AusPanelApp, ClinGen, Fulgent, Invitae, BluePrint
STAG1	ENSG00000118007	10274	604358	AD	DEE	AusPanelApp
STAMBP	ENSG00000124356	10617	606247	AR	DEE, MCD	AusPanelApp
STRADA	ENSG00000266173	92335	608626	AR	DEE, MCD	AusPanelApp, Invitae, BluePrint
SUCLA2	ENSG00000136143	8803	603921	AR	DEE	AusPanelApp
SUCLG1	ENSG00000163541	8802	611224	AR	DEE	NA
SUMF1	ENSG00000144455	285362	607939	AR	DEE	Fulgent, Invitae, BluePrint
SUOX	ENSG00000139531	6821	606887	AR	DEE	AusPanelApp, Fulgent, Invitae, BluePrint
SURF1	ENSG00000148290	6834	185620	AR	DEE	AusPanelApp, Fulgent, Invitae
SYNE1	ENSG00000131018	23345	608441	AR	PME	NA
SYNJ1	ENSG00000159082	8867	604297	AR	DEE	AusPanelApp, ClinGen, Invitae, BluePrint
TAF1C	ENSG00000103168	9013	604905	AR	DEE	NA
TAF8	ENSG00000137413	129685	609514	AR	DEE	AusPanelApp
TANC2	ENSG00000170921	26115	615047	AD	DEE	NA
TANGO2	ENSG00000183597	128989	616830	AR	DEE	AusPanelApp, Invitae, BluePrint
TAOK1	ENSG00000160551	57551	610266	AD	DEE	NA
TARS2	ENSG00000143374	80222	612805	AR	DEE	AusPanelApp
TBC1D20	ENSG00000125875	128637	611663	AR	DEE, MCD	BluePrint
TBC1D2B	ENSG00000167202	23102	NA	AR	DEE	AusPanelApp
TBC1D7	ENSG00000145979	51256	612655	AR	DEE, MCD	NA
TBCD	ENSG00000141556	6904	604649	AR	DEE	AusPanelApp, BluePrint
TBCK	ENSG00000145348	93627	616899	AR	DEE	AusPanelApp, Invitae, BluePrint
TBX19	ENSG00000143178	9095	604614	AR	DEE	AusPanelApp
TDP2	ENSG00000111802	51567	605764	AR	DEE	AusPanelApp
TET3	ENSG00000187605	200424	613555	AD/AR	DEE	NA
TFE3	ENSG00000068323	7030	314310	XL	DEE	AusPanelApp
TGIF1	ENSG00000177426	7050	602630	AD	DEE, MCD	NA
THG1L	ENSG00000113272	54974	NA	AR	DEE	NA
THOC2	ENSG00000125676	57187	300395	XL	DEE	NA
TIAM1	ENSG00000156299	7074	600687	AR	DEE	AusPanelApp
TIMM50	ENSG00000105197	92609	607381	AR	DEE	AusPanelApp
TK2	ENSG00000166548	7084	188250	AR	DEE	Invitae, BluePrint
TLK2	ENSG00000146872	11011	608439	AD	DEE	NA
TMEM106B	ENSG00000106460	54664	613413	AD	DEE, MCD	NA
TMEM222	ENSG00000186501	84065	NA	AR	DEE	AusPanelApp
TMEM70	ENSG00000175606	54968	612418	AR	DEE	Fulgent
TMTC3	ENSG00000139324	160418	617218	AR	DEE, MCD	AusPanelApp
TMX2	ENSG00000213593	51075	616715	AR	DEE, MCD	AusPanelApp
TNPO2	ENSG00000105576	30000	603002	AD	DEE	AusPanelApp
TPK1	ENSG00000196511	27010	606370	AR	DEE	Invitae, BluePrint
TRAF7	ENSG00000131653	84231	606692	AD	DEE	NA
TRAK1	ENSG00000182606	22906	608112	AR	DEE	AusPanelApp, BluePrint
TRAPPC10	ENSG00000160218	7109	602103	AR	DEE	AusPanelApp
TRAPPC12	ENSG00000171853	51112	614139	AR	DEE	AusPanelApp
TRAPPC6B	ENSG00000182400	122553	610397	AR	DEE	AusPanelApp
TREM2	ENSG00000095970	54209	605086	AR	DEE	NA
TREX1	ENSG00000213689	11277	606609	AR	DEE	AusPanelApp, Fulgent, Invitae, BluePrint
TRIM8	ENSG00000171206	81603	606125	AD	DEE	AusPanelApp, Invitae, BluePrint
TRIO	ENSG00000038382	7204	601893	AD	DEE	NA
TRIP12	ENSG00000153827	9320	604506	AD	DEE	NA
TRIT1	ENSG00000043514	54802	617840	AR	DEE	BluePrint
TRMT1	ENSG00000104907	55621	611669	AR	DEE	NA
TRMT10A	ENSG00000145331	93587	616013	AR	DEE	NA
TRPM6	ENSG00000119121	140803	607009	AR	DEE	AusPanelApp
TRRAP	ENSG00000196367	8295	603015	AD	DEE	AusPanelApp
TSEN15	ENSG00000198860	116461	608756	AR	DEE, MCD	NA
TSEN2	ENSG00000154743	80746	608753	AR	DEE, MCD	AusPanelApp, Fulgent
TSEN34	ENSG00000170892	79042	608754	AR	DEE, MCD	Fulgent
TSEN54	ENSG00000182173	283989	608755	AR	DEE, MCD	AusPanelApp, Fulgent
TSFM	ENSG00000123297	10102	604723	AR	DEE	AusPanelApp, Invitae, BluePrint
TUBA8	ENSG00000183785	51807	605742	AR	DEE, MCD	Fulgent
TUBB	ENSG00000196230	203068	191130	AD	DEE, MCD	AusPanelApp
TUBB4A	ENSG00000104833	10382	602662	AD	MCD	AusPanelApp, BluePrint
TUBG1	ENSG00000131462	7283	191135	AD	DEE, MCD	AusPanelApp
TUBGCP2	ENSG00000130640	10844	617817	AR	DEE, MCD	NA
TUBGCP6	ENSG00000128159	85378	610053	AR	DEE	AusPanelApp
TWNK	ENSG00000107815	56652	606075	AR	DEE	Fulgent
UBAP2L	ENSG00000143569	9898	616472	AD	DEE	NA
UBR7	ENSG00000012963	55148	613816	AR	DEE	AusPanelApp
UBTF	ENSG00000108312	7343	600673	AD	DEE	BluePrint
UFM1	ENSG00000120686	51569	610553	AR	DEE, MCD	AusPanelApp
UFSP2	ENSG00000109775	55325	611482	AR	DEE	AusPanelApp
UMPS	ENSG00000114491	7372	613891	AR	DEE	AusPanelApp
USP18	ENSG00000184979	11274	607057	AR	DEE	NA
VAMP2	ENSG00000220205	6844	185881	AD	DEE	AusPanelApp, BluePrint
VARS1	ENSG00000204394	7407	192150	AR	DEE	AusPanelApp, BluePrint
VARS2	ENSG00000137411	57176	612802	AR	DEE	AusPanelApp
VLDLR	ENSG00000147852	7436	192977	AR	MCD	NA
VPS11	ENSG00000160695	55823	608549	AR	DEE, MCD	AusPanelApp
VPS4A	ENSG00000132612	27183	609982	AD	DEE	AusPanelApp
WAC	ENSG00000095787	51322	615049	AD	DEE	NA
WARS2	ENSG00000116874	10352	604733	AR	DEE	AusPanelApp, BluePrint
WASF1	ENSG00000112290	8936	605035	AD	DEE	AusPanelApp, BluePrint
WASHC4	ENSG00000136051	23325	615748	AR	DEE	NA
WDFY3	ENSG00000163625	23001	617485	AD	DEE	NA
WDR26	ENSG00000162923	80232	617424	AD	DEE	AusPanelApp, BluePrint
WDR37	ENSG00000047056	22884	NA	AD	DEE	AusPanelApp
WDR45B	ENSG00000141580	56270	609226	AR	DEE	AusPanelApp
WDR73	ENSG00000177082	84942	616144	AR	DEE	AusPanelApp
WNK3	ENSG00000196632	65267	300358	XL	DEE	AusPanelApp
XPR1	ENSG00000143324	9213	605237	AD	MCD	NA
YIF1B	ENSG00000167645	90522	NA	AR	DEE	NA
YIPF5	ENSG00000145817	81555	611483	AR	DEE	AusPanelApp
ZBTB18	ENSG00000179456	10472	608433	AD	DEE, MCD	AusPanelApp
ZIC2	ENSG00000043355	7546	603073	AD	DEE, MCD	Fulgent
ZMIZ1	ENSG00000108175	57178	607159	AD	DEE	NA
ZMYND11	ENSG00000015171	10771	608668	AD	DEE, MCD	AusPanelApp
ZMYND8	ENSG00000101040	23613	615713	AD	DEE	NA
ZNF142	ENSG00000115568	7701	604083	AR	DEE	AusPanelApp
ZNF335	ENSG00000198026	63925	610827	AR	DEE	NA
ZNF526	ENSG00000167625	116115	614387	AR	DEE	AusPanelApp
ZNHIT3	ENSG00000108278	9326	604500	AR	DEE	AusPanelApp, BluePrint
ZSWIM6	ENSG00000130449	57688	615951	AD	DEE	Invitae, BluePrint

## Sheet: Supp Table 2. Excluded genes
Gene	Ensemble_ID	Entrez_ID	Panel(s)	Exclusion justification
ABCA2	ENSG00000107331	20	PanelApp, BluePrint	Not enough evidence
ABCC8	ENSG00000006071	6833	Fulgent	congenital hyperinsulinism
ABCD1	ENSG00000101986	215	BluePrint	Not enough evidence
ADGRV1	ENSG00000164199	84059	Fulgent	Not enough evidence
ADRA2B	ENSG00000222040	151	Fulgent	Not enough evidence
AHI1	ENSG00000135541	54806	Fulgent	Not enough evidence
AIFM1	ENSG00000156709	9131	BluePrint	Not enough evidence
ALDH4A1	ENSG00000159423	8659	Fulgent	Not enough evidence
ANK3	ENSG00000151150	288	Fulgent	Not enough evidence
AP4E1	ENSG00000081014	23431	BluePrint	Not enough evidence
AP4M1	ENSG00000221838	9179	BluePrint	Not enough evidence
AP4S1	ENSG00000100478	11154	BluePrint	Not enough evidence
APOPT1	ENSG00000256053	84334	BluePrint	Not enough evidence
ARHGEF15	ENSG00000198844	22899	Fulgent	Not enough evidence
ARL13B	ENSG00000169379	200894	Fulgent	Not enough evidence
ARSB	ENSG00000113273	411	Fulgent	Not enough evidence
ATIC	ENSG00000138363	471	Fulgent	Not enough evidence
ATP2A2	ENSG00000174437	488	Fulgent	Not enough evidence
ATPAF2	ENSG00000171953	91647	Fulgent	Not enough evidence
AUH	ENSG00000148090	549	Fulgent	Not enough evidence
B4GALT1	ENSG00000086062	2683	Fulgent	Not enough evidence
BRD2	ENSG00000204256	6046	Fulgent	Controversial
BUB1B	ENSG00000156970	701	Fulgent	Not enough evidence
CACNA1H	ENSG00000196557	8912	BluePrint, Fulgent	Controversial
CACNB4	ENSG00000182389	785	BluePrint, Fulgent	Controversial
CASR	ENSG00000036828	846	BluePrint, Fulgent	Controversial
CBL	ENSG00000110395	867	Fulgent	Not enough evidence
CC2D1A	ENSG00000132024	54862	BluePrint	Not enough evidence
CCL2	ENSG00000108691	6347	Fulgent	Not enough evidence
CDK9	ENSG00000136807	1025	BluePrint	Not enough evidence
CENPJ	ENSG00000151849	55835	Fulgent	Not enough evidence
CEP290	ENSG00000198707	80184	Fulgent	Not enough evidence
CHRNA7	ENSG00000175344	1139	GeneDx	risk allele at best?
CLCN2	ENSG00000114859	1181	BluePrint, Fulgent	Controversial
CLCN6	ENSG00000011021	1185	Invitae	Not enough evidence
CNTN2	ENSG00000184144	6900	Fulgent, Invitae	Not enough evidence
COA7	ENSG00000162377	65260	BluePrint	Not enough evidence
COG5	ENSG00000164597	10466	Invitae	Not enough evidence
COL4A3BP	ENSG00000113163	10087	BluePrint	Not enough evidence
COX6B1	ENSG00000126267	1340	BluePrint	Not enough evidence
CPA6	ENSG00000165078	57094	Fulgent	Controversial
CRH	ENSG00000147571	1392	Fulgent	Controversial
CTC1	ENSG00000178971	80169	BluePrint	Not enough evidence
CTNNB1	ENSG00000168036	1499	Invitae	Not enough evidence
CTSA	ENSG00000064601	5476	Fulgent	Not enough evidence
DARS	ENSG00000115866	1615	BluePrint	Not enough evidence
DARS2	ENSG00000117593	55157	BluePrint	Not enough evidence
DHCR7	ENSG00000172893	1717	Fulgent	Not enough evidence
DLD	ENSG00000091140	1738	Fulgent	Not enough evidence
DPYS	ENSG00000147647	1807	BluePrint	Not enough evidence
EFHC1	ENSG00000096093	114327	BluePrint, Fulgent	Controversial
EMX2	ENSG00000170370	2018	Fulgent	Not enough evidence
EPRS	ENSG00000136628	2058	BluePrint	Not enough evidence
ETFA	ENSG00000140374	2108	BluePrint	Not enough evidence
ETFB	ENSG00000105379	2109	BluePrint	Not enough evidence
ETFDH	ENSG00000171503	2110	BluePrint, Fulgent	Not enough evidence
FAM126A	ENSG00000122591	84668	BluePrint	Not enough evidence
FASN	ENSG00000169710	2194	Fulgent	Not enough evidence
FDX1L	ENSG00000267673	112812	BluePrint	Not enough evidence
FGD1	ENSG00000102302	2245	Fulgent	Not enough evidence
GFM2	ENSG00000164347	84340	BluePrint	Not enough evidence
GJC2	ENSG00000198835	57165	BluePrint	Not enough evidence
GLI2	ENSG00000074047	2736	Fulgent	Not enough evidence
GLRA1	ENSG00000145888	2741	Fulgent, Invitae	non-epileptic seizures - hyperekplexia
GLRB	ENSG00000109738	2743	BluePrint, Fulgent, Invitae	non-epileptic seizures - hyperekplexia
GNAQ	ENSG00000156052	2776	PanelApp	Somatic only
GNE	ENSG00000159921	10020	BluePrint, Fulgent	Not enough evidence
GNS	ENSG00000135677	2799	Fulgent	Not enough evidence
GOLGA2	ENSG00000167110	2801	BluePrint	Not enough evidence
GPC3	ENSG00000147257	2719	Fulgent	Not enough evidence
GUF1	ENSG00000151806	60558	BluePrint	Not enough evidence
HCN4	ENSG00000138622	10021	Fulgent	Not enough evidence
HDAC4	ENSG00000068024	9759	Fulgent	Not enough evidence
HGSNAT	ENSG00000165102	138050	Fulgent	Not enough evidence
HIBCH	ENSG00000198130	26275	BluePrint	Not enough evidence
HPD	ENSG00000158104	3242	Fulgent	Not enough evidence
HSD17B10	ENSG00000072506	3028	BluePrint, Fulgent	Not enough evidence
HTRA1	ENSG00000166033	5654	BluePrint	Not enough evidence
HTT	ENSG00000197386	3064	BluePrint	Not enough evidence
ICK	ENSG00000112144	22858	BluePrint	Not enough evidence
IDS	ENSG00000010404	3423	Fulgent	Not enough evidence
KCNAB2	ENSG00000069424	8514	Fulgent	Not enough evidence
KCNH2	ENSG00000055118	3757	Fulgent, Invitae	SUDEP risk allele?
KCNH5	ENSG00000140015	27133	PanelApp, Invitae	Not enough evidence
KCNV2	ENSG00000168263	169522	Fulgent	Not enough evidence
KIAA1715	ENSG00000144320	80856	BluePrint	Not enough evidence
KIF1BP	NA	NA	Fulgent	Not enough evidence
KPNA7	ENSG00000185467	402569	Fulgent, Invitae	Not enough evidence
KRAS	ENSG00000133703	3845	PanelApp, Fulgent	Somatic only
LBR	ENSG00000143815	3930	Fulgent	Not enough evidence
LMNB1	ENSG00000113368	4001	BluePrint	Not enough evidence
LYRM7	ENSG00000186687	90624	BluePrint	Not enough evidence
MAGI2	ENSG00000187391	9863	BluePrint, GeneDx	Controversial
MAPK10	ENSG00000109339	5602	Fulgent	Not enough evidence
MARS2	ENSG00000247626	92935	BluePrint	Not enough evidence
MCOLN1	ENSG00000090674	57192	Fulgent	Not enough evidence
ME2	ENSG00000082212	4200	Fulgent	Not enough evidence
MGAT2	ENSG00000168282	4247	Fulgent	Not enough evidence
MICAL1	ENSG00000135596	64780	Invitae	Controversial
MIPEP	ENSG00000027001	4285	BluePrint	Not enough evidence
MRPL44	ENSG00000135900	65080	BluePrint	Not enough evidence
MT-ATP8	NA	NA	BluePrint	Not enough evidence
MT-CO1	NA	NA	BluePrint	Not enough evidence
MT-CO2	NA	NA	BluePrint	Not enough evidence
MT-CO3	NA	NA	BluePrint	Not enough evidence
MT-CYB	NA	NA	BluePrint	Not enough evidence
MT-ND1	NA	NA	BluePrint	Not enough evidence
MT-ND2	NA	NA	BluePrint	Not enough evidence
MT-ND4	NA	NA	BluePrint	Not enough evidence
MT-ND4L	NA	NA	BluePrint	Not enough evidence
MT-ND5	NA	NA	BluePrint	Not enough evidence
MT-ND6	NA	NA	BluePrint	Not enough evidence
MT-RNR1	NA	NA	BluePrint	Not enough evidence
MT-RNR2	NA	NA	BluePrint	Not enough evidence
MT-TA	NA	NA	BluePrint	Not enough evidence
MT-TC	NA	NA	BluePrint	Not enough evidence
MT-TD	NA	NA	BluePrint	Not enough evidence
MT-TE	NA	NA	BluePrint	Not enough evidence
MT-TF	NA	NA	BluePrint	Not enough evidence
MT-TG	NA	NA	BluePrint	Not enough evidence
MT-TH	NA	NA	BluePrint	Not enough evidence
MT-TI	NA	NA	BluePrint	Not enough evidence
MT-TK	NA	NA	BluePrint	Not enough evidence
MT-TL2	NA	NA	BluePrint	Not enough evidence
MT-TM	NA	NA	BluePrint	Not enough evidence
MT-TN	NA	NA	BluePrint	Not enough evidence
MT-TP	NA	NA	BluePrint	Not enough evidence
MT-TQ	NA	NA	BluePrint	Not enough evidence
MT-TR	NA	NA	BluePrint	Not enough evidence
MT-TS1	NA	NA	BluePrint	Not enough evidence
MT-TS2	NA	NA	BluePrint	Not enough evidence
MT-TT	NA	NA	BluePrint	Not enough evidence
MT-TV	NA	NA	BluePrint	Not enough evidence
MT-TW	NA	NA	BluePrint	Not enough evidence
MT-TY	NA	NA	BluePrint	Not enough evidence
MTFMT	ENSG00000103707	123263	BluePrint	Not enough evidence
NAGA	ENSG00000198951	4668	PanelApp	Not enough evidence
NDUFAF6	ENSG00000156170	137682	BluePrint	Not enough evidence
NDUFS3	ENSG00000213619	4722	Fulgent	Not enough evidence
NFU1	ENSG00000169599	27247	BluePrint	Not enough evidence
NIPBL	ENSG00000164190	25836	Fulgent	Not enough evidence
NKX6-2	ENSG00000148826	84504	BluePrint	Not enough evidence
NOTCH3	ENSG00000074181	4854	BluePrint, Fulgent	Not enough evidence
NOTCH3	ENSG00000074181	4854	Fulgent	Not enough evidence
NPHP1	ENSG00000144061	4867	Fulgent	Not enough evidence
NT5C2	ENSG00000076685	22978	BluePrint	Not enough evidence
NTNG1	ENSG00000162631	22854	Fulgent	Not enough evidence
PC	ENSG00000173599	5091	Fulgent	Not enough evidence
PCNT	ENSG00000160299	5116	Fulgent	ganglioglioma
PEX14	ENSG00000142655	5195	BluePrint, Fulgent, Invitae	Not enough evidence
PEX16	ENSG00000121680	9409	BluePrint, Invitae	Zellweger syndrome
PITRM1	ENSG00000107959	10531	BluePrint	Not enough evidence
PNKD	ENSG00000127838	25953	Invitae	Not enough evidence
POLR3A	ENSG00000148606	11128	BluePrint	Not enough evidence
PQBP1	ENSG00000102103	10084	Fulgent	Not enough evidence
PRICKLE1	ENSG00000139174	144165	PanelApp, BluePrint, ClinGen, Fulgent, Invitae	Never replicated
PRICKLE2	ENSG00000163637	166336	PanelApp, BluePrint, Fulgent	Controversial
PRUNE	ENSG00000143363	58497	BluePrint	Not enough evidence
PTPN11	ENSG00000179295	5781	Fulgent	Not enough evidence
PYCR2	ENSG00000143811	29920	BluePrint	Not enough evidence
RARS	ENSG00000113643	5917	BluePrint	Not enough evidence
RBFOX1	ENSG00000078328	54715	Fulgent	Not enough evidence
RBFOX3	ENSG00000167281	146713	Fulgent	Not enough evidence
RNF216	ENSG00000011275	54476	BluePrint	Not enough evidence
RPGRIP1L	ENSG00000103494	23322	Fulgent	Not enough evidence
SCN4A	ENSG00000007314	6329	Fulgent	Not enough evidence
SCN5A	ENSG00000183873	6331	Fulgent	Not enough evidence
SCN9A	ENSG00000169432	6335	BluePrint, Fulgent, Invitae	Controversial
SCP2	ENSG00000116171	6342	Invitae	Not enough evidence
SDHAF1	ENSG00000205138	644096	BluePrint	Not enough evidence
SGCE	ENSG00000127990	8910	Invitae	dystonia gene
SHOC2	ENSG00000108061	8036	Fulgent	Not enough evidence
SLC17A5	ENSG00000119899	26503	Fulgent	Not enough evidence
SLC1A3	ENSG00000079215	6507	PanelApp, Fulgent	Not enough evidence
SLC25A15	ENSG00000102743	10166	BluePrint, Fulgent	Not enough evidence
SLC25A19	ENSG00000125454	60386	Fulgent	Not enough evidence
SLC25A42	ENSG00000181035	284439	BluePrint	Not enough evidence
SLC35C1	ENSG00000181830	55343	Fulgent	Not enough evidence
SLC4A10	ENSG00000144290	57282	Fulgent	Not enough evidence
SLC6A19	ENSG00000174358	340024	PanelApp	Not enough evidence
SLC6A5	ENSG00000165970	9152	BluePrint, Invitae	non-epileptic seizures - hyperekplexia
SMC3	ENSG00000108055	9126	Fulgent	Not enough evidence
SOX10	ENSG00000100146	6663	BluePrint	Not enough evidence
SPRED1	ENSG00000166068	161742	Fulgent	Not enough evidence
SRGAP2	ENSG00000163486	23380	Fulgent	Not enough evidence
SSR4	ENSG00000180879	6748	BluePrint	Not enough evidence
STAG2	ENSG00000101972	10735	Invitae	Not enough evidence
STIL	ENSG00000123473	6491	Fulgent	Not enough evidence
STX1A	ENSG00000106089	6804	PanelApp	paper only on medRxiv atm
STXBP2	ENSG00000076944	6813	Invitae	Not enough evidence
SYP	ENSG00000102003	6855	Fulgent	Not enough evidence
TACO1	ENSG00000136463	51204	Fulgent	Not enough evidence
TAF1	ENSG00000147133	6872	BluePrint	Not enough evidence
TBCE	ENSG00000116957	6905	BluePrint	Not enough evidence
TBX1	ENSG00000184058	6899	Fulgent	Not enough evidence
TH	ENSG00000180176	7054	Invitae	Not enough evidence
TMEM67	ENSG00000164953	91147	Fulgent	Not enough evidence
TSPYL1	ENSG00000189241	7259	PanelApp	Not enough evidence
TTC19	ENSG00000011295	54902	BluePrint	Not enough evidence
VPS13B	ENSG00000132549	157680	Fulgent	Not enough evidence
YY1	ENSG00000100811	7528	BluePrint	Not enough evidence
ZFYVE26	ENSG00000072121	23503	BluePrint	Not enough evidence

## Sheet: Supp Table 3. References
Gene	Phenotype(s)	Reference(s)
HCN2	GGE only	Li M, Maljevic S, Phillips AM, Petrovski S, Hildebrand MS, Burgess R, et al. Gain-of-function HCN2 variants in genetic epilepsy. Hum Mutat. 2018 Feb;39:202-209.
HCN1	GGE, DEE	Marini C, Porro A, Rastetter A, Dalle C, Rivolta I, Bauer D, et al. HCN1 mutation spectrum: from neonatal epileptic encephalopathy to benign generalized epilepsy and beyond. Brain. 2018 Nov 1;141:3160-3178.
GABRD	GGE, DEE	Ahring PK, Liao VWY, Gardella E, Johannesen KM, Krey I, Selmer KK, et al. Gain-of-function variants in GABRD reveal a novel pathway for neurodevelopmental disorders and epilepsy. Brain. 2021 Oct 11.
CHD4	GGE, DEE	Liu XR, Ye TT, Zhang WJ, Guo X, Wang J, Huang SP, et al. CHD4 variants are associated with childhood idiopathic epilepsy with sinus arrhythmia. CNS Neurosci Ther. 2021 Oct;27:1146-1156;
		Tang S, Addis L, Smith A, Topp SD, Pendziwiat M, Mei D, et al. Phenotypic and genetic spectrum of epilepsy with myoclonic atonic seizures. Epilepsia. 2020 May;61:995-1007.
RORB	GGE, DEE	Rudolf G, Lesca G, Mehrjouy MM, Labalme A, Salmi M, Bache I, et al. Loss of function of the retinoid-related nuclear receptor (RORB) gene and epilepsy. Eur J Hum Genet. 2016 Dec;24:1761-1770.
GABRG2	GGE, DEE	Baulac S, Huberfeld G, Gourfinkel-An I, Mitropoulou G, Beranger A, Prud'homme JF, et al. First genetic evidence of GABA(A) receptor dysfunction in epilepsy: a mutation in the gamma2-subunit gene. Nat Genet. 2001 May;28:46-48;
		Wallace RH, Marini C, Petrou S, Harkin LA, Bowser DN, Panchal RG, et al. Mutant GABA(A) receptor gamma2-subunit in childhood absence epilepsy and febrile seizures. Nat Genet. 2001 May;28:49-52.
GABRB2	GGE, DEE	May P, Girard S, Harrer M, Bobbili DR, Schubert J, Wolking S, et al. Rare coding variants in genes encoding GABAA receptors in genetic generalised epilepsies: an exome-based case-control study. Lancet Neurol. 2018 Aug;17:699-708.
GABRA5	GGE, DEE	May P, Girard S, Harrer M, Bobbili DR, Schubert J, Wolking S, et al. Rare coding variants in genes encoding GABAA receptors in genetic generalised epilepsies: an exome-based case-control study. Lancet Neurol. 2018 Aug;17:699-708.
KCNC2	GGE, DEE	Schwarz N, Seiffert S, Pendziwiat M, Rademacher AV, Brunger T, Hedrich UBS, et al. Spectrum of Phenotypic, Genetic, and Functional Characteristics in Patients With Epilepsy With KCNC2 Pathogenic Variants. Neurology. 2022 May 17;98:e2046-e2059.
CUX2	GGE, DEE	Chatron N, Moller RS, Champaigne NL, Schneider AL, Kuechler A, Labalme A, et al. The epilepsy phenotypic spectrum associated with a recurrent CUX2 variant. Ann Neurol. 2018 May;83:926-934.
GABRA1	GGE, DEE	Cossette P, Liu L, Brisebois K, Dong H, Lortie A, Vanasse M, et al. Mutation of GABRA1 in an autosomal dominant form of juvenile myoclonic epilepsy. Nat Genet. 2002 Jun;31:184-189;
		Johannesen K, Marini C, Pfeffer S, Moller RS, Dorn T, Niturad CE, et al. Phenotypic spectrum of GABRA1: From generalized epilepsies to severe epileptic encephalopathies. Neurology. 2016 Sep 13;87:1140-1151.
CHD2	GGE, DEE, PME	De Maria B, Balestrini S, Mei D, Melani F, Pellacani S, Pisano T, et al. Expanding the genetic and phenotypic spectrum of CHD2-related disease: From early neurodevelopmental disorders to adult-onset epilepsy. Am J Med Genet A. 2021 Oct 29;
		Courage C, Oliver KL, Park EJ, Cameron JM, Grabinska KA, Muona M, et al. Progressive myoclonus epilepsies-Residual unsolved cases have marked genetic heterogeneity including dolichol-dependent protein glycosylation pathway genes. Am J Hum Genet. 2021 Apr 1;108:722-738.
CACNA1A	GGE, DEE, PME	Imbrici P, Jaffe SL, Eunson LH, Davies NP, Herd C, Robertson R, et al. Dysfunction of the brain calcium channel CaV2.1 in absence epilepsy and episodic ataxia. Brain. 2004 Dec;127:2682-2692;
		Jiang X, Raju PK, D'Avanzo N, Lachance M, Pepin J, Dubeau F, et al. Both gain-of-function and loss-of-function de novo CACNA1A mutations cause severe developmental epileptic encephalopathies in the spectrum of Lennox-Gastaut syndrome. Epilepsia. 2019 Sep;60:1881-1894;
		Courage C, Oliver KL, Park EJ, Cameron JM, Grabinska KA, Muona M, et al. Progressive myoclonus epilepsies-Residual unsolved cases have marked genetic heterogeneity including dolichol-dependent protein glycosylation pathway genes. Am J Hum Genet. 2021 Apr 1;108:722-738.
SLC6A1	GGE, Focal, DEE	Johannesen KM, Gardella E, Linnankivi T, Courage C, de Saint Martin A, Lehesjoki AE, et al. Defining the phenotypic spectrum of SLC6A1 mutations. Epilepsia. 2018 Feb;59:389-402.
SCN2A	GGE, Focal, DEE	Heron SE, Crossland KM, Andermann E, Phillips HA, Hall AJ, Bleasel A, et al. Sodium-channel defects in benign familial neonatal-infantile seizures. Lancet. 2002 Sep 14;360:851-852;
		Shi X, Yasumoto S, Kurahashi H, Nakagawa E, Fukasawa T, Uchiya S, et al. Clinical spectrum of SCN2A mutations. Brain Dev. 2012 Aug;34:541-545.
SCN1B	GGE, Focal, DEE	Wallace RH, Wang DW, Singh R, Scheffer IE, George AL, Jr., Phillips HA, et al. Febrile seizures and generalized epilepsy associated with a mutation in the Na+-channel beta1 subunit gene SCN1B. Nat Genet. 1998 Aug;19:366-370.
SLC32A1	GGE, Focal, DEE	Heron SE, Regan BM, Harris RV, Gardner AE, Coleman MJ, Bennett MF, et al. Association of SLC32A1 Missense Variants With Genetic Epilepsy With Febrile Seizures Plus. Neurology. 2021 May 4;96:e2251-e2260;
		Platzer K, Sticht H, Bupp C, Ganapathi M, Pereira EM, Le Guyader G, et al. De Novo Missense Variants in SLC32A1 Cause a Developmental and Epileptic Encephalopathy Due to Impaired GABAergic Neurotransmission. Ann Neurol. 2022 Aug 19.
SCN1A	GGE, Focal, DEE	Escayg A, MacDonald BT, Meisler MH, Baulac S, Huberfeld G, An-Gourfinkel I, et al. Mutations of SCN1A, encoding a neuronal sodium channel, in two families with GEFS+2. Nat Genet. 2000 Apr;24:343-345.
STX1B	GGE, Focal, DEE	Wolking S, May P, Mei D, Moller RS, Balestrini S, Helbig KL, et al. Clinical spectrum of STX1B-related epileptic disorders. Neurology. 2019 Mar 12;92:e1238-e1249.
SLC2A1	GGE, Focal, DEE	Mullen SA, Suls A, De Jonghe P, Berkovic SF, Scheffer IE. Absence epilepsies with widely variable onset are a key feature of familial GLUT1 deficiency. Neurology. 2010 Aug 3;75:432-440.
KCNA2	GGE, Focal, DEE, PME	Corbett MA, Bellows ST, Li M, Carroll R, Micallef S, Carvill GL, et al. Dominant KCNA2 mutation causes episodic ataxia and pharmacoresponsive epilepsy. Neurology. 2016 Nov 8;87:1975-1984;
		Canafoglia L, Castellotti B, Ragona F, Freri E, Granata T, Chiapparini L, et al. Progressive myoclonus epilepsy caused by a gain-of-function KCNA2 mutation. Seizure. 2019 Feb;65:106-108.
LGI1	Focal only	Kalachikov S, Evgrafov O, Ross B, Winawer M, Barker-Cummings C, Martinelli Boneschi F, et al. Mutations in LGI1 cause autosomal-dominant partial epilepsy with auditory features. Nat Genet. 2002 Mar;30:335-341.
CHRNA4	Focal only	Steinlein OK, Mulley JC, Propping P, Wallace RH, Phillips HA, Sutherland GR, et al. A missense mutation in the neuronal nicotinic acetylcholine receptor alpha 4 subunit is associated with autosomal dominant nocturnal frontal lobe epilepsy. Nat Genet. 1995 Oct;11:201-203.
CHRNB2	Focal only	De Fusco M, Becchetti A, Patrignani A, Annesi G, Gambardella A, Quattrone A, et al. The nicotinic receptor beta 2 subunit is mutant in nocturnal frontal lobe epilepsy. Nat Genet. 2000 Nov;26:275-276.
CHRNA2	Focal only	Aridon P, Marini C, Di Resta C, Brilli E, De Fusco M, Politi F, et al. Increased sensitivity of the neuronal nicotinic receptor alpha 2 subunit causes familial epilepsy with nocturnal wandering and ictal fear. Am J Hum Genet. 2006 Aug;79:342-350.
VPS13A	Focal only	Benninger F, Afawi Z, Korczyn AD, Oliver KL, Pendziwiat M, Nakamura M, et al. Seizures as presenting and prominent symptom in chorea-acanthocytosis with c.2343del VPS13A gene mutation. Epilepsia. 2016 Apr;57:549-556.
PRIMA1	Focal only	Hildebrand MS, Tankard R, Gazina EV, Damiano JA, Lawrence KM, Dahl HH, et al. PRIMA1 mutation: a new cause of nocturnal frontal lobe epilepsy. Ann Clin Transl Neurol. 2015 Aug;2:821-830.
TSC1	Focal, MCD	Jones AC, Shyamsundar MM, Thomas MW, Maynard J, Idziaszczyk S, Tomkins S, et al. Comprehensive mutation analysis of TSC1 and TSC2-and phenotypic correlations in 150 families with tuberous sclerosis. Am J Hum Genet. 1999 May;64:1305-1315.
TSC2	Focal, MCD	Jones AC, Shyamsundar MM, Thomas MW, Maynard J, Idziaszczyk S, Tomkins S, et al. Comprehensive mutation analysis of TSC1 and TSC2-and phenotypic correlations in 150 families with tuberous sclerosis. Am J Hum Genet. 1999 May;64:1305-1315.
NPRL3	Focal, MCD	Ricos MG, Hodgson BL, Pippucci T, Saidin A, Ong YS, Heron SE, et al. Mutations in the mammalian target of rapamycin pathway regulators NPRL2 and NPRL3 cause focal epilepsy. Ann Neurol. 2016 Jan;79:120-131.
NPRL2	Focal, MCD	Ricos MG, Hodgson BL, Pippucci T, Saidin A, Ong YS, Heron SE, et al. Mutations in the mammalian target of rapamycin pathway regulators NPRL2 and NPRL3 cause focal epilepsy. Ann Neurol. 2016 Jan;79:120-131.
RELN	Focal, MCD	Dazzo E, Fanciulli M, Serioli E, Minervini G, Pulitano P, Binelli S, et al. Heterozygous reelin mutations cause autosomal-dominant lateral temporal epilepsy. Am J Hum Genet. 2015 Jun 4;96:992-1000;
		Di Donato N, Guerrini R, Billington CJ, Barkovich AJ, Dinkel P, Freri E, et al. Monoallelic and biallelic mutations in RELN underlie a graded series of neurodevelopmental disorders. Brain. 2022 Jun 30.
PIK3C2B	Focal, MCD	Gozzelino L, Kochlamazashvili G, Baldassari S, Mackintosh AI, Licchetta L, Iovino E, et al. Defective lipid signalling caused by mutations in PIK3C2B underlies focal epilepsy. Brain. 2022 Jul 29;145:2313-2331.
KCNT1	Focal, DEE	Heron SE, Smith KR, Bahlo M, Nobili L, Kahana E, Licchetta L, et al. Missense mutations in the sodium-gated potassium channel gene KCNT1 cause severe autosomal dominant nocturnal frontal lobe epilepsy. Nat Genet. 2012 Nov;44:1188-1190;
		Barcia G, Fleming MR, Deligniere A, Gazula VR, Brown MR, Langouet M, et al. De novo gain-of-function KCNT1 channel mutations cause malignant migrating partial seizures of infancy. Nat Genet. 2012 Nov;44:1255-1259.
ARHGEF9	Focal, DEE	Klein KM, Pendziwiat M, Eilam A, Gilad R, Blatt I, Rosenow F, et al. The phenotypic spectrum of ARHGEF9 includes intellectual disability, focal epilepsy and febrile seizures. J Neurol. 2017 Jul;264:1421-1425.
PCDH19	Focal, DEE	Dibbens LM, Tarpey PS, Hynes K, Bayly MA, Scheffer IE, Smith R, et al. X-linked protocadherin 19 mutations cause female-limited epilepsy and cognitive impairment. Nat Genet. 2008 Jun;40:776-781.
KCNQ2	Focal, DEE	Grinton BE, Heron SE, Pelekanos JT, Zuberi SM, Kivity S, Afawi Z, et al. Familial neonatal seizures in 36 families: Clinical and genetic features correlate with outcome. Epilepsia. 2015 Jul;56:1071-1080;
		Schroeder BC, Kubisch C, Stein V, Jentsch TJ. Moderate loss of function of cyclic-AMP-modulated KCNQ2/KCNQ3 K+ channels causes epilepsy. Nature. 1998 Dec 17;396:687-690.
KCNQ3	Focal, DEE	Schroeder BC, Kubisch C, Stein V, Jentsch TJ. Moderate loss of function of cyclic-AMP-modulated KCNQ2/KCNQ3 K+ channels causes epilepsy. Nature. 1998 Dec 17;396:687-690.
SYN1	Focal, DEE	Nguyen DK, Rouleau I, Senechal G, Ansaldo AI, Gravel M, Benfenati F, et al. X-linked focal epilepsy with reflex bathing seizures: Characterization of a distinct epileptic syndrome. Epilepsia. 2015 Jul;56:1098-1108;
		Garcia CC, Blair HJ, Seager M, Coulthard A, Tennant S, Buddles M, et al. Identification of a mutation in synapsin I, a synaptic vesicle protein, in a family with epilepsy. J Med Genet. 2004 Mar;41:183-186.
PRRT2	Focal, DEE	Heron SE, Grinton BE, Kivity S, Afawi Z, Zuberi SM, Hughes JN, et al. PRRT2 mutations cause benign familial infantile epilepsy and infantile convulsions with choreoathetosis syndrome. Am J Hum Genet. 2012 Jan 13;90:152-160;
		Doring JH, Saffari A, Bast T, Brockmann K, Ehrhardt L, Fazeli W, et al. The Phenotypic Spectrum of PRRT2-Associated Paroxysmal Neurologic Disorders in Childhood. Biomedicines. 2020 Oct 28;8.
CNKSR2	Focal, DEE	Damiano JA, Burgess R, Kivity S, Lerman-Sagie T, Afawi Z, Scheffer IE, et al. Frequency of CNKSR2 mutation in the X-linked epilepsy-aphasia spectrum. Epilepsia. 2017 Mar;58:e40-e43.
DEPDC5	Focal, DEE, MCD	Dibbens LM, de Vries B, Donatello S, Heron SE, Hodgson BL, Chintawar S, et al. Mutations in DEPDC5 cause familial focal epilepsy with variable foci. Nat Genet. 2013 May;45:546-551;
		Ishida S, Picard F, Rudolf G, Noe E, Achaz G, Thomas P, et al. Mutations of DEPDC5 cause autosomal dominant focal epilepsies. Nat Genet. 2013 May;45:552-555.
GRIN2A	Focal, DEE, MCD	Lemke JR, Lal D, Reinthaler EM, Steiner I, Nothnagel M, Alber M, et al. Mutations in GRIN2A cause idiopathic focal epilepsy with rolandic spikes. Nat Genet. 2013 Sep;45:1067-1072;
		Lesca G, Rudolf G, Bruneau N, Lozovaya N, Labalme A, Boutry-Kryza N, et al. GRIN2A mutations in acquired epileptic aphasia and related childhood focal epilepsies and encephalopathies with speech and language dysfunction. Nat Genet. 2013 Sep;45:1061-1066.
TBC1D24	Focal, DEE, PME	Corbett MA, Bahlo M, Jolly L, Afawi Z, Gardner AE, Oliver KL, et al. A focal epilepsy and intellectual disability syndrome is due to a mutation in TBC1D24. Am J Hum Genet. 2010 Sep 10;87:371-375;
		Muona M, Berkovic SF, Dibbens LM, Oliver KL, Maljevic S, Bayly MA, et al. A recurrent de novo mutation in KCNC1 causes progressive myoclonus epilepsy. Nat Genet. 2015 Jan;47:39-46;
		Milh M, Falace A, Villeneuve N, Vanni N, Cacciagli P, Assereto S, et al. Novel compound heterozygous mutations in TBC1D24 cause familial malignant migrating partial seizures of infancy. Hum Mutat. 2013 Jun;34:869-872.
SCN8A	Focal, DEE, PME	Gardella E, Becker F, Moller RS, Schubert J, Lemke JR, Larsen LH, et al. Benign infantile seizures and paroxysmal dyskinesia caused by an SCN8A mutation. Ann Neurol. 2016 Mar;79:428-436;
		Canafoglia L, Franceschetti S, Granata T, Messina G, Solazzi R, Ragona F, et al. SCN8A splicing mutation causing skipping of the exon 15 associated with intellectual disability and cortical myoclonus. Seizure. 2020 Nov;82:56-58.
		Ohba C, Kato M, Takahashi S, Lerman-Sagie T, Lev D, Terashima H, et al. Early onset epileptic encephalopathy caused by de novo SCN8A mutations. Epilepsia. 2014 Jul;55:994-1000.
